# Supplementary material for: Digital expression profiling of novel diatom transcripts provides insight into their biological functions
Source: Genome Biol. 2010 Aug 25;11(8):R85. doi: 10.1186/gb-2010-11-8-r85 (PMC2945787; doi:10.1186/gb-2010-11-8-r85)
Supplement: Additional file 1 — Supplementary Table S1. A comprehensive description of culturing conditions of the libraries. [file gb-2010-11-8-r85-S1.XLS]

## Sheet: Sheet1
Library	Short name	Strains	Condition / Medium*	Temperature	Light intensity	Photoperiod	Culture type	Volume of flask	Culture volume	Culture method	Number of replicate cultures	Age of culture	Starting cell concentration	Final cell concentration	Notes
Original Standard	OS	Pt1 clone 8.6 (CCAP1055/1)	F/2 without Si	20 ° C	150 µ.m -2.s-1 white light	L/D 12/12	batch	20 L Nalgene carboys	10 L	bubbled with flitered air	2	3 days	2.106 cells per ml	5.106 cells per ml	Library described in Scala et al. (2002).
Silica Plus	SP	Pt1 clone 8.6 (CCAP1055/1)	350 uM metasilicate in ASW	18 ° C	75µm -2.s-1 white light	L/D 12/12	batch	20 L Nalgene carboys	10 L	agitated using magnetic stirbar	2	3 days	2.106 cells per ml	5.106 cells per ml	Library described in Vartanian et al. (2009).
Silica Minus	SM	Pt1 clone 8.6 (CCAP1055/1)	ASW without Si	18 ° C	75µm -2.s-1 white light	L/D 12/12	batch	20 L Nalgene carboys	10 L	agitated using magnetic stirbar	2	3 days	2.106 cells per ml	5.106 cells per ml	Library described in Vartanian et al. (2009).
Oval Morphotype	OM	Pt3 (CCAP1052/1B)	Low Salinity (10% ASW without Si)	19 ° C	80µm -2.s-1 white light	L/D 12/12	semi-continous batch	tissue culture flasks, followed by 20 L Nalgene carboy	from 600 ml to 4 L over 6 days	homogenized by shaking once per day	8	6 days	1.107 cells per ml	5.108 cells per ml	Cells grown in 100%ASW were shifted to 10% ASW at beginning of experiment. Cells diluted 3 times over 6 days. Final cultures contained 80% oval, 20% fusiform cells.
Nitrate Replete	NR	Pt1 clone 8.6 (CCAP1055/1)	Walne medium containing 1.12 mM NaNO3 as N source	20 ° C	120 µ.m -2.s-1 white light	continuous light	chemostat	2 L chemostat vessel	2 L	agitated using magnetic stirbar	6	11 days	1.107 cells per ml	1.107 cells per ml	Cells were stably adapted to N replete chemostat conditions prior to experiment.
Nitrate Starved	NS	Pt1 clone 8.6 (CCAP1055/1)	Walne medium containing 50 uM NaNO3 as N source	20 ° C	120 µ.m -2.s-1 white light	continuous light	chemostat	2 L chemostat vessel	2 L	agitated using magnetic stirbar	6	3 days	1.107 cells per ml	1.107 cells per ml	Prior to experiment, cells were stably adapted to N replete chemostat conditions. For the experiment, cells were first grown in N replete conditions for 8 days and then starved for N for 3 days. Starvation was verified by nutrient quantification.
Ammonium Adapted	AA	Pt1 clone 8.6 (CCAP1055/1)	F/2 without Si, containing 75 uM NH4Cl as N source	18 ° C	100 µ.m -2.s-1 white light	L/D 14:10	semi-continous batch	4 L polycarbonate flasks	1 L	bubbled with flitered air	2	20 days	5.104 cells per ml	1.106 cells per ml	Cells were transferred into fresh medium five times.
Urea Adapted	UA	Pt1 clone 8.6 (CCAP1055/1)	F/2 without Si, containing 50 uM urea as N source	18 ° C	100 µ.m -2.s-1 white light	L/D 14:10	semi-continous batch	4 L polycarbonate flasks	1 L	bubbled with flitered air	2	20 days	5.104 cells per ml	1.106 cells per ml	Cells were transferred into fresh medium five times.
Tropical Accession	TA	Pt9 (CCMP633)	F/2 without Si	15 ° C	80µ.m -2.s-1 white light	L/D 12/12	semi-continous batch	tissue culture flasks, followed by 20 L Nalgene carboy	from 250 ml to 4 L in 6 days	bubbled with flitered air	8	6 days after temperature shift	1.107 cells per ml	5.108 cells per ml	Cells grown at 28 °C were shifted to 15 °C at beginning of experiment. Cells were diluted 3 times over 6 days. Final cultures contained 80% oval, 20% fusiform cells.
Low Decadienal	LD	Pt1 clone 8.6 (CCAP1055/1)	F/2 without Si, with addition of 0.5 ug/ml 2E,4E-decadienal for 6 h	20° C	80 µ.m -2.s-1 white light	L/D 12/12	batch	10 L Nalgene carboys	4 L	agitated using magnetic stirbar	2	6 hours after induction	1.105 cells per ml	1.106 cells per ml	Viability of cells was monitored 18 hours after DD addition using Sytox Green. 5% of cells were considered dead. Diatom-derived decadienal was a kind gift of Georg Pohnert, Jena, Germany.
High Decadienal	HD	Pt1 clone 8.6 (CCAP1055/1)	F/2 without Si, with addition of 5 ug/ml 2E,4E-decadienal for 6 h	20° C	80 µ.m -2.s-1 white light	L/D 12/12	batch	10 L Nalgene carboys	4 L	agitated using magnetic stirbar	2	6 hours after induction	1.105 cells per ml	1.106 cells per ml	Viability of cells was monitored 18 hours after DD addition using Sytox Green. 30% of cells were considered dead. Diatom-derived decadienal was a kind gift of Georg Pohnert, Jena, Germany.
Iron Limited	FL	Pt1 clone 8.6 (CCAP1055/1)	ASW containing 5 nM FeCl3	20° C	150 µ.m -2.s-1 white light	L/D 16/8	semi-continous batch	1 L polycarbonate flasks, followed by 8 L flask	from 250 ml to 4 L	bubbled with flitered air	3	20 days	5.104 cells per ml	1.106 cells per ml	Library described in Allen et al. (2008).
Triradiate Morphotype	TM	Pt8 (CCAP1055)	F/2 without Si	19 ° C	80µ.m -2.s-1 white light	L/D 12/12	semi-continous batch	tissue culture flasks, followed by 20 L Nalgene carboy	from 250 ml to 4 L over 6 days	low speed agitation	8	6 days	1.107 cells per ml	5.108 cells per ml	Cells diluted 3 times over 6 days. Final cultures contained 70% triradiate, 30% fusiform cells.
Blue Light	BL	Pt1 clone 8.6 (CCAP1055/1)	F/2 without Si. 48 hours dark adapted cells exposed to 1 hr blue light	20° C	150 µ.m -2.s-1 white light	L/D 12/12	batch	2 L Nalgene carboys	1.6 L	bubbled with flitered air	6	3 days	5.104 cells per ml	1.106 cells per ml	60 hours dark adaptation followed by 1 hour of 25µmol.m-2.s-1 blue light from Phillips TL40W/03RS lamps (peak at 480nm)
CO2 High 4 days	C4	Pt1 clone 8.6 (CCAP1055/1)	Walne medium supplemented with 3.2 mM DIC	20 ° C	120 µ.m -2.s-1 white light	continuous light	chemostat	2 L chemostat vessel	2 L	agitated using magnetic stirbar	6	4 days	1.106 cells per ml	1.106 cells per ml	Cells adapted to chemostats for 20 days prior to experiment. DIC increased by addition of CO2. pH and DIC monitored throughout experiment.
CO2 High 1day	C1	Pt1 clone 8.6 (CCAP1055/1)	Walne medium supplemented with 3.2 mM DIC	20 ° C	120 µ.m -2.s-1 white light	continuous light	chemostat	2 L chemostat vessel	2 L	agitated using magnetic stirbar	6	1 day	1.106 cells per ml	1.106 cells per ml	Cells adapted to chemostats for 20 days prior to experiment. DIC increased by addition of CO2. pH and DIC monitored throughout experiment.
