# Supplementary material for: Digital expression profiling of novel diatom transcripts provides insight into their biological functions
Source: Genome Biol. 2010 Aug 25;11(8):R85. doi: 10.1186/gb-2010-11-8-r85 (PMC2945787; doi:10.1186/gb-2010-11-8-r85)
Supplement: Additional file 3 — Supplementary Table S2. Diatom-specific genes expressed in both high and low decadienal libraries (HD and LD). [file gb-2010-11-8-r85-S3.XLS]

## Sheet: DD
Supplementary Table 2 Diatom-specific genes expressed in both decadienal libraries (HD and LD)
contig_name	ld	os	ua	sm	ns	sp	fl	hd	aa	nr	om	ta	bl	tm	c1	c4	total	blastx description	Interpro	Family
G43268	60	4	6	28	7	26	3	24	18	1	11	2	0	13	11	34	248	---NA---		Diatom
G42478	1	0	0	0	0	0	0	1	0	0	0	0	0	0	0	1	3	nli interacting factor-like phosphatase family protein	NLI interacting factor	Diatom
G47753	1	0	0	0	0	0	0	3	0	0	0	0	0	1	0	0	5	ring finger protein	Zinc finger, RING-type	Diatom
G42568	3	0	0	2	0	2	0	4	1	0	1	0	0	0	1	0	14	helicase domain protein	Helicase-associated	Diatom
G47184	2	1	0	0	1	0	0	1	0	0	0	0	1	0	2	1	9	---NA---	Calcium-binding EF-hand	Diatom
G45839	25	3	9	3	6	4	6	4	2	2	4	0	2	4	3	1	78	hemolysin iii-like protein	Hly-III related proteins	Diatom
G45221	8	1	4	2	0	4	3	3	3	3	2	2	0	1	0	5	41	transmembrane protein	MscS Mechanosensitive ion channel	Diatom
G42565	4	1	1	0	0	0	2	1	0	0	1	0	1	0	0	0	11	peroxisomal membrane protein mpv17 and related proteins	Mpv17/PMP22	Diatom
G48349	1	0	0	0	0	0	0	1	0	0	0	0	0	0	0	0	2	---NA---		Pt
G50315	1	0	0	0	0	0	0	1	0	0	0	0	0	0	0	0	2	---NA---	ATP-binding region, ATPase-like	Pt
G7966	1	0	0	0	0	0	0	1	0	0	0	0	0	0	1	0	3	histone acetyltransferase gcn5	Bromodomain	Pt
G15301	2	0	0	0	0	0	0	1	0	0	0	0	1	0	0	0	4	tetratricopeptide repeat protein	Tetratricopeptide region	Pt
G48241	1	0	0	0	0	0	0	1	0	0	0	0	1	1	0	0	4	---NA---	Methyltransferase small	Pt
G48724	2	0	1	0	0	1	0	2	0	0	0	0	0	0	0	0	6	---NA---		Pt
G43539	2	0	0	1	0	0	0	1	1	0	0	0	0	0	0	0	5	clan s-familyrhomboid-like serine peptidase	Peptidase S54, rhomboid	Pt
G46500	2	0	0	0	0	0	0	1	1	0	0	0	0	0	1	0	5	---NA---	Protein of unknown function DUF895, eukaryotic	Pt
G43638	3	0	1	0	0	1	0	2	0	0	0	0	0	0	0	0	7	dna polymerase	UMUC-like DNA-repair protein	Pt
G49403	2	1	1	0	0	0	0	1	0	0	0	0	0	1	0	0	6	membrane protein		Pt
G48259	2	0	1	0	0	0	0	2	1	0	0	0	1	1	0	0	8	---NA---		Pt
G40158	8	2	3	2	3	1	2	3	0	1	1	0	1	0	4	0	31	---NA---		Pt
G48852	4	0	0	0	1	1	0	1	0	0	0	0	1	1	1	1	11	---NA---		Pt
G43583	4	1	0	0	0	1	0	1	1	1	0	1	0	0	1	0	11	rna methylase		Pt
