# Supplementary material for: Digital expression profiling of novel diatom transcripts provides insight into their biological functions
Source: Genome Biol. 2010 Aug 25;11(8):R85. doi: 10.1186/gb-2010-11-8-r85 (PMC2945787; doi:10.1186/gb-2010-11-8-r85)
Supplement: Additional file 4 — Supplementary Table S3. R-values of the actual 9,145 clusters and that of the randomized data set. [file gb-2010-11-8-r85-S4.XLS]

## Sheet: Sheet1
Supplementary Table 3
R - Value	Actual Cluster	Random Clusters	Believability
>300	15	0	100
300-100	68	0	100
100-80	87	0	100
80-60	125	0	100
60-40	218	0	100
40-35	572	0	100
35-31	1946	0	100
30	2264	0	100
29	2314	0	100
28	2431	0	100
27	3120	0	100
26	3331	0	100
25	3653	0	100
24	3854	0	100
23	4314	0	100
22	4691	0.001	100
21	5096	0.006	99.9999
20	5313	0.045	99.9992
19	5812	0.264	99.9955
18	6264	0.84	99.9866
17	6500	2.35	99.9638
16	7066	8.648	99.8776
15	7357	28.077	99.6184
14	7786	53.247	99.3161
13	8103	165.27	97.9604
12	8403	306.235	96.3556
11	8634	617.79	92.8447
10	8842	967.741	89.0552
9	8966	1462.46	83.6888
8	9039	1913.52	78.8304
7	9100	2483.07	72.7135
6	9128	2937.67	67.8169
5	9138	3411.62	62.6655
4	9145	3761.44	58.8689
3	9145	3968.65	56.6031
2	9145	4059.75	55.6069
1	9145	4081.73	55.3665
