# Supplementary material for: Digital expression profiling of novel diatom transcripts provides insight into their biological functions
Source: Genome Biol. 2010 Aug 25;11(8):R85. doi: 10.1186/gb-2010-11-8-r85 (PMC2945787; doi:10.1186/gb-2010-11-8-r85)
Supplement: Additional file 6 — Supplementary Table S4. The 71 transcripts that were expressed at least once across all the libraries. [file gb-2010-11-8-r85-S6.XLS]

## Sheet: in 16
Supplementary Table 4	List of genes expressed across all the 16 conditions
contig_name	total EST	blastx description	Interpro	Family	GM	R_value
G27877	658	ammonium transporter	Rh-like protein/ammonium transporter	Core	27877	502.031
G52619	605	uric acid-xanthine permease	Xanthine/uracil/vitamin C permease		52619	322.863
G49202	2079	---NA---	-	Pt	49202	298.812
G49151	353	conserved protein	NmrA-like	Diatom	49151	295.451
G23629	333	p-typehadsubfamily ic	E1-E2 ATPase-associated region	Core	23629	211.726
G48315	479	putative choline transporter	BCCT transporter		48315	200.622
G48027	545	---NA---	-	Pt	48027	179.83
G45835	316	-	Patched		45835	171.283
G44694	586	m6	Aldehyde dehydrogenase	Diatom	44694	170.942
G176.1	463	trybbalternativemitochondrial precursor	Alternative oxidase	Core	176.1	134.638
G44259	291	smooth muscle myosin heavy chain	-	Pt	44259	131.206
G50525	297	loc414512 protein	NmrA-like	Pt	50525	130.046
G44009	263	---NA---	-		44009	117.774
G50390	243	---NA---	-	Core	50390	116.284
G49722	218	---NA---	Sugar transporter superfamily	Pt	49722	109.295
C1226	141		-			106.14
G21988	160	-	Pyruvate, phosphate dikinase	Core	21988	97.4892
G55018	250	phosphoenolpyruvate carboxykinase	Phosphoenolpyruvate carboxykinase, N-terminal	Core	55018	87.827
G14792	235	phosphoglycerate kinase	Phosphoglycerate kinase	Core	14792	78.7984
G35766	217	elongation factor 2	Translation elongation factor EFG/EF2, domain IV	Core	35766	76.4359
G51797	613	alpha 3 frustulin	-	Diatom	51797	76.3133
G55230	208	heat shock protein 90	unintegrated	Core	55230	73.3446
G13001	220	nadph:protochlorophyllide oxidoreductase a	2,3-dihydro-2,3-dihydroxybenzoate dehydrogenase		13001	70.1539
G42850	203	protein kinase 6-like	Protein kinase, core	Core	42850	69.2639
G44488	129	---NA---	-	Pt	44488	59.9563
G54151	148	long-chain fatty-acid-ligase	AMP-dependent synthetase and ligase	Core	54151	54.6218
G45239	126	glu leu phe val dehydrogenase family protein	Glu/Leu/Phe/Val dehydrogenase, C-terminal	Core	45239	53.3458
G48166	158	---NA---	Protein of unknown function DUF179	Diatom	48166	53.1455
G44098	167	---NA---	-	Pt	44098	52.5452
G26290	199	aconitate hydratase 2	Aconitase B, N-terminal, bacterial		26290	50.3942
G13078	150	permease	-	Pt	13078	46.1275
G28794	95	vacuolar proton atpase 100-kda subunit	ATPase, V0/A0 complex, 116-kDa subunit	Core	28794	45.0932
G54686	182	-	-	Diatom	54686	43.4339
G54319	265	secreted trypsin-like serine protease	Peptidase S1A, chymotrypsin	Core	54319	40.2496
G47856	166	smad nuclear interacting protein	Forkhead-associated	Diatom	47856	39.6707
G14618	123	atph+mitochondrial f1alpha subunitcardiac muscle	ATPase, F1 complex, alpha subunit	Core	14618	39.6377
G55126	187	diphosphate--fructose-6-phosphate 1-phosphotransferase	Phosphofructokinase-core	Diatom	55126	38.5481
G50642	124	-	unintegrated	Pt	50642	38.1148
C94	181		-			37.331
G45060	163	ran binding protein 10	SPla/RYanodine receptor SPRY		45060	36.8708
G1743.1	119	ratband 3 anion transport protein	Bicarbonate transporter, C-terminal		1743.1	32.4826
G48252	173	refperecta protein	Zinc finger, ZZ-type	Pt	48252	31.6541
G51931	263	plasmodium falciparum polyubiquitin	Ubiquitin	Core	51931	31.0111
G23497	210	-	AAA+ ATPase, core	Core	23497	30.9355
G51970	124	nadp-dependent malic protein	Malic enzyme	Core	51970	27.8496
G48691	177	---NA---	-	Core	48691	27.2912
G44200	94	heat shock transcription factor hsf5	Heat shock factor (HSF)-type, DNA-binding	Core	44200	25.4771
G49264	100	-	-		49264	24.1776
G45314	99	---NA---	Basic leucine zipper	Diatom	45314	22.6283
G45463	91	-	ATP dependent DNA ligase, central	Diatom	45463	22.1556
G43531	115	tld family protein	TLDc	Diatom	43531	21.8181
G31339	151	-	Cytochrome P450, E-class, group IV	Core	31339	21.0682
G1572.1	71	fasheenolase	unintegrated		1572.1	20.8939
G30145	127	citrate synthase	Citrate synthase, eukaryotic	Core	30145	20.724
G50132	59	-	MIF4G-like, type 3	Core	50132	20.3913
G54801	135	-	unintegrated	Core	54801	18.9155
G48800	108	---NA---	PAS fold	Diatom	48800	18.8993
G44539	68	-	-	Diatom	44539	17.0623
G49128	82	---NA---	-	Pt	49128	15.673
G26432	63	dihydrolipoamide dehydrogenase	FAD-dependent pyridine nucleotide-disulphide oxidoreductase	Core	26432	15.1998
G45028	101	leishmanolysin family protein	-	Pt	45028	14.8645
C35	47		-			13.4925
G54642	88	cell division cycle proteinexpressed	AAA ATPase, CDC48	Core	54642	13.2554
G48347	41	---NA---	Cyclin-like F-box	Pt	48347	12.884
G15555	65	-	unintegrated	Core	15555	10.8498
G29317	38	cullin 1b	Cullin	Core	29317	10.6872
G50218	44	-	ATP dependent DNA ligase, central	Diatom	50218	10.6654
G45889	46	-	-	Diatom	45889	8.69571
G48054	39	epsilon frustilin	Ricin B lectin	Diatom	48054	7.07426
G232	78	at3g19170 mvi11_8	Peptidase M16C associated	Core	232	4.88636
G17504	53	cell division protein	Peptidase M41, FtsH extracellular	Core	17504	4.25901
