# Supplementary material for: Digital expression profiling of novel diatom transcripts provides insight into their biological functions
Source: Genome Biol. 2010 Aug 25;11(8):R85. doi: 10.1186/gb-2010-11-8-r85 (PMC2945787; doi:10.1186/gb-2010-11-8-r85)
Supplement: Additional file 7 — Supplementary Table S5. GO terms that are over-represented in each library (P < 0.001). In this table we also show over-represented GO terms shared between libraries. [file gb-2010-11-8-r85-S7.XLS]

## Sheet: raw
Supplementary Table 5 Over-represented GO terms across libraries
GO ID	GO DESCRIPTION	UA	AA	BL	C1	C4	FL	HD	LD	NR	NS	OM	SM	SP	TA	TM
GO:0044271	nitrogen compound biosynthetic process
GO:0006085	acetyl-CoA biosynthetic process
GO:0009309	amine biosynthetic process
GO:0008652	amino acid biosynthetic process
GO:0000166	nucleotide binding
GO:0006082	organic acid metabolic process
GO:0009058	biosynthetic process
GO:0019752	carboxylic acid metabolic process
GO:0044249	cellular biosynthetic process
GO:0006519	amino acid and derivative metabolic process
GO:0006520	amino acid metabolic process
GO:0006778	porphyrin metabolic process
GO:0006779	porphyrin biosynthetic process
GO:0019748	secondary metabolic process
GO:0033013	tetrapyrrole metabolic process
GO:0033014	tetrapyrrole biosynthetic process
GO:0042440	pigment metabolic process
GO:0003746	translation elongation factor activity
GO:0003824	catalytic activity
GO:0003924	GTPase activity
GO:0005829	cytosol
GO:0005975	carbohydrate metabolic process
GO:0005996	monosaccharide metabolic process
GO:0006006	glucose metabolic process
GO:0006007	glucose catabolic process
GO:0006066	alcohol metabolic process
GO:0006096	glycolysis
GO:0006414	translational elongation
GO:0006720	isoprenoid metabolic process
GO:0008135	translation factor activity, nucleic acid binding
GO:0008152	metabolic process
GO:0008299	isoprenoid biosynthetic process
GO:0009056	catabolic process
GO:0016051	carbohydrate biosynthetic process
GO:0016052	carbohydrate catabolic process
GO:0016491	oxidoreductase activity
GO:0016829	lyase activity
GO:0016836	hydro-lyase activity
GO:0016854	racemase and epimerase activity
GO:0017076	purine nucleotide binding
GO:0019318	hexose metabolic process
GO:0019320	hexose catabolic process
GO:0032553	ribonucleotide binding
GO:0032555	purine ribonucleotide binding
GO:0043284	biopolymer biosynthetic process
GO:0044237	cellular metabolic process
GO:0044248	cellular catabolic process
GO:0044262	cellular carbohydrate metabolic process
GO:0044265	cellular macromolecule catabolic process
GO:0044275	cellular carbohydrate catabolic process
GO:0045182	translation regulator activity
GO:0046148	pigment biosynthetic process
GO:0046164	alcohol catabolic process
GO:0046365	monosaccharide catabolic process
GO:0004109	coproporphyrinogen oxidase activity
GO:0004392	heme oxygenase (decyclizing) activity
GO:0009765	photosynthesis, light harvesting
GO:0015979	photosynthesis
GO:0016634	oxidoreductase activity, acting on the CH-CH group of donors, oxygen as acceptor
GO:0018298	protein-chromophore linkage
GO:0019684	photosynthesis, light reaction
GO:0030076	light-harvesting complex
GO:0046483	heterocycle metabolic process
GO:0051188	cofactor biosynthetic process
GO:0004616	phosphogluconate dehydrogenase (decarboxylating) activity
GO:0005215	transporter activity
GO:0006457	protein folding
GO:0006629	lipid metabolic process
GO:0006694	steroid biosynthetic process
GO:0006753	nucleoside phosphate metabolic process
GO:0006754	ATP biosynthetic process
GO:0006810	transport
GO:0006811	ion transport
GO:0006812	cation transport
GO:0006818	hydrogen transport
GO:0006820	anion transport
GO:0006986	response to unfolded protein
GO:0007611	learning and/or memory
GO:0008202	steroid metabolic process
GO:0008324	cation transmembrane transporter activity
GO:0008509	anion transmembrane transporter activity
GO:0008553	hydrogen-exporting ATPase activity, phosphorylative mechanism
GO:0008610	lipid biosynthetic process
GO:0009144	purine nucleoside triphosphate metabolic process
GO:0009145	purine nucleoside triphosphate biosynthetic process
GO:0009205	purine ribonucleoside triphosphate metabolic process
GO:0009206	purine ribonucleoside triphosphate biosynthetic process
GO:0009607	response to biotic stimulus
GO:0015075	ion transmembrane transporter activity
GO:0015077	monovalent inorganic cation transmembrane transporter activity
GO:0015078	hydrogen ion transmembrane transporter activity
GO:0015103	inorganic anion transmembrane transporter activity
GO:0015291	secondary active transmembrane transporter activity
GO:0015297	antiporter activity
GO:0015662	ATPase activity, coupled to transmembrane movement of ions, phosphorylative mechanism
GO:0015698	inorganic anion transport
GO:0015992	proton transport
GO:0016831	carboxy-lyase activity
GO:0022804	active transmembrane transporter activity
GO:0022857	transmembrane transporter activity
GO:0022890	inorganic cation transmembrane transporter activity
GO:0022891	substrate-specific transmembrane transporter activity
GO:0022892	substrate-specific transporter activity
GO:0030126	COPI vesicle coat
GO:0030663	COPI coated vesicle membrane
GO:0043412	biopolymer modification
GO:0044255	cellular lipid metabolic process
GO:0046034	ATP metabolic process
GO:0046912	transferase activity, transferring acyl groups, acyl groups converted into alkyl on transfer
GO:0051179	localization
GO:0051234	establishment of localization
GO:0051789	response to protein stimulus

## Sheet: process
GO ID	GO DESCRIPTION	AA	BL	C1	C4	FL	HD	LD	NR	NS	OM	SM	SP	TA	TM
GO:0006082	organic acid metabolic process
GO:0009058	biosynthetic process
GO:0019752	carboxylic acid metabolic process
GO:0044249	cellular biosynthetic process
GO:0006519	amino acid and derivative metabolic process
GO:0006520	amino acid metabolic process
GO:0006778	porphyrin metabolic process
GO:0006779	porphyrin biosynthetic process
GO:0019748	secondary metabolic process
GO:0033013	tetrapyrrole metabolic process
GO:0033014	tetrapyrrole biosynthetic process
GO:0042440	pigment metabolic process
GO:0005975	carbohydrate metabolic process
GO:0005996	monosaccharide metabolic process
GO:0006006	glucose metabolic process
GO:0006007	glucose catabolic process
GO:0006066	alcohol metabolic process
GO:0006096	glycolysis
GO:0006414	translational elongation
GO:0006720	isoprenoid metabolic process
GO:0008152	metabolic process
GO:0008299	isoprenoid biosynthetic process
GO:0009056	catabolic process
GO:0016051	carbohydrate biosynthetic process
GO:0016052	carbohydrate catabolic process
GO:0019318	hexose metabolic process
GO:0019320	hexose catabolic process
GO:0043284	biopolymer biosynthetic process
GO:0044237	cellular metabolic process
GO:0044248	cellular catabolic process
GO:0044262	cellular carbohydrate metabolic process
GO:0044265	cellular macromolecule catabolic process
GO:0044275	cellular carbohydrate catabolic process
GO:0046148	pigment biosynthetic process
GO:0046164	alcohol catabolic process
GO:0046365	monosaccharide catabolic process
GO:0006820	anion transport
GO:0015698	inorganic anion transport
GO:0009765	photosynthesis, light harvesting
GO:0015979	photosynthesis
GO:0018298	protein-chromophore linkage
GO:0019684	photosynthesis, light reaction
GO:0046483	heterocycle metabolic process
GO:0051188	cofactor biosynthetic process
GO:0006457	protein folding
GO:0006694	steroid biosynthetic process
GO:0006986	response to unfolded protein
GO:0008202	steroid metabolic process
GO:0009607	response to biotic stimulus
GO:0051789	response to protein stimulus
GO:0006812	cation transport
GO:0015992	proton transport
GO:0006753	nucleoside phosphate metabolic process
GO:0006754	ATP biosynthetic process
GO:0006810	transport
GO:0006811	ion transport
GO:0009144	purine nucleoside triphosphate metabolic process
GO:0009145	purine nucleoside triphosphate biosynthetic process
GO:0009205	purine ribonucleoside triphosphate metabolic process
GO:0009206	purine ribonucleoside triphosphate biosynthetic process
GO:0046034	ATP metabolic process
GO:0051179	localization
GO:0051234	establishment of localization
GO:0006818	hydrogen transport
GO:0006629	lipid metabolic process
GO:0008610	lipid biosynthetic process
GO:0044255	cellular lipid metabolic process
GO:0007611	learning and/or memory
GO:0043412	biopolymer modification

## Sheet: function
GO ID	GO DESCRIPTION	AA	BL	C1	C4	FL	HD	LD	NR	NS	OM	SM	SP	TA	TM
GO:0000166	nucleotide binding
GO:0003746	translation elongation factor activity
GO:0003824	catalytic activity
GO:0003924	GTPase activity
GO:0008135	translation factor activity, nucleic acid binding
GO:0016491	oxidoreductase activity
GO:0016829	lyase activity
GO:0016836	hydro-lyase activity
GO:0016854	racemase and epimerase activity
GO:0017076	purine nucleotide binding
GO:0032553	ribonucleotide binding
GO:0032555	purine ribonucleotide binding
GO:0045182	translation regulator activity
GO:0008509	anion transmembrane transporter activity
GO:0015103	inorganic anion transmembrane transporter activity
GO:0004109	coproporphyrinogen oxidase activity
GO:0004392	heme oxygenase (decyclizing) activity
GO:0016634	oxidoreductase activity, acting on the CH-CH group of donors, oxygen as acceptor
GO:0046912	transferase activity, transferring acyl groups, acyl groups converted into alkyl on transfer
GO:0005215	transporter activity
GO:0015075	ion transmembrane transporter activity
GO:0022857	transmembrane transporter activity
GO:0022890	inorganic cation transmembrane transporter activity
GO:0022891	substrate-specific transmembrane transporter activity
GO:0022892	substrate-specific transporter activity
GO:0008324	cation transmembrane transporter activity
GO:0008553	hydrogen-exporting ATPase activity, phosphorylative mechanism
GO:0015077	monovalent inorganic cation transmembrane transporter activity
GO:0015078	hydrogen ion transmembrane transporter activity
GO:0015662	ATPase activity, coupled to transmembrane movement of ions, Phosphorylative mechanism
GO:0016831	carboxy-lyase activity
GO:0004616	phosphogluconate dehydrogenase (decarboxylating) activity
GO:0015291	secondary active transmembrane transporter activity
GO:0015297	antiporter activity
GO:0022804	active transmembrane transporter activity

## Sheet: component
GO ID	GO DESCRIPTION	AA	BL	C1	C4	FL	HD	LD	NR	NS	OM	SM	SP	TA	TM
GO:0005829	cytosol
GO:0030076	light-harvesting complex
GO:0030126	COPI vesicle coat
GO:0030663	COPI coated vesicle membrane
