# Supplementary material for: Digital expression profiling of novel diatom transcripts provides insight into their biological functions
Source: Genome Biol. 2010 Aug 25;11(8):R85. doi: 10.1186/gb-2010-11-8-r85 (PMC2945787; doi:10.1186/gb-2010-11-8-r85)
Supplement: Additional file 9 — Supplementary Table S6. The top 20 IPR domains expressed across all the libraries and the number of ESTs for each domain. [file gb-2010-11-8-r85-S9.XLS]

## Sheet: aa
Interpro domain	EST
Major facilitator superfamily MFS-1	20
Forkhead-associated	22
Citrate synthase, eukaryotic	22
ATPase, F1 complex, alpha subunit	22
Pentatricopeptide repeat	22
Cytochrome P450, E-class, group IV	24
Dihydroxy-acid dehydratase	24
Acetohydroxy acid isomeroreductase, catalytic	24
Sulphite reductase, ferredoxin dependent	25
Heat shock protein 70	25
3-oxoacid CoA-transferase	26
ATPase, F1 complex, beta subunit	27
Tetratricopeptide region	29
2,3-dihydro-2,3-dihydroxybenzoate dehydrogenase	35
FAD-dependent pyridine nucleotide-disulphide oxidoreductase	41
Chaperonin GroEL	46
Ankyrin	48
Heat shock factor (HSF)-type, DNA-binding	49
Helicase, superfamily 1 and 2, ATP-binding	66
Translation elongation factor EF1A, eukaryotic and archaeal	69

## Sheet: bl
Interpro domain	EST
Translation elongation factor EF1A, eukaryotic and archaeal	152
Fructose-bisphosphate aldolase, class II, yeast/E. coli subtype	90
NmrA-like	86
Na+/Pi-cotransporter	79
Phosphoglycerate kinase, N-terminal-motif	73
Ferredoxin--NADP reductase	62
Chlorophyll A-B binding protein	56
NAD-dependent epimerase/dehydratase	52
Peptidase S1A, chymotrypsin	44
Heat shock protein 70	43
Bicarbonate transporter, C-terminal	40
Helicase, superfamily 1 and 2, ATP-binding	39
Calreticulin	35
Transketolase, C-terminal	35
Photosystem II manganese-stabilizing protein PsbO	33
RNA recognition motif, RNP-1	32
Short-chain dehydrogenase/reductase SDR	32
S-adenosylmethionine synthetase	32
Glucose/ribitol dehydrogenase	29
ATPase, F1 complex, gamma subunit	29

## Sheet: fl
Interpro domain	EST
Aldehyde dehydrogenase	128
Chlorophyll A-B binding protein	85
Heat shock factor (HSF)-type, DNA-binding	64
Calcium-binding EF-hand	62
Alternative oxidase	58
Heat shock protein Hsp20	53
Protein of unknown function DUF305	43
FAD-dependent pyridine nucleotide-disulphide oxidoreductase	36
Protein of unknown function DUF580	26
Tetratricopeptide TPR2	26
Fructose-bisphosphate aldolase, class II, yeast/E. coli subtype	25
von Willebrand factor, type A	22
Heat shock protein 70	22
Flavodoxin, long chain	20
Fructose-bisphosphate aldolase, class-I	20
PT repeat	18
Zinc/iron permease	18
HECT	17
Ferric reductase-like transmembrane component, N-terminal	17
Leucine-rich repeat	16

## Sheet: hd
Interpro domain	EST
Heat shock protein 70	43
ABC-2 type transporter	23
Zinc finger, ZZ-type	21
Helicase, superfamily 1 and 2, ATP-binding	18
Protein of unknown function DUF1974	16
Hydroxymethylglutaryl-coenzyme A synthase, N-terminal	15
Heat shock factor (HSF)-type, DNA-binding	15
ABC transporter, transmembrane region, type 1	15
Thioredoxin domain	12
Cyclin-like F-box	12
3-hydroxyacyl-CoA dehydrogenase	11
CCT	11
Sodium/calcium exchanger membrane region	11
Peptidase aspartic, active site	10
CAS/CSE, C-terminal	10
Aldehyde dehydrogenase	9
eIF4-gamma/eIF5/eIF2-epsilon	9
E1-E2 ATPase-associated region	9
Heat shock protein DnaJ	9
SPX, N-terminal	8

## Sheet: ld
Interpro domain	EST
Glutamate dehydrogenase	118
BCCT transporter	78
Sugar transporter superfamily	46
ABC-2 type transporter	41
unintegrated	40
Cyclin, N-terminal	31
Peptidase M, neutral zinc metallopeptidases, zinc-binding site	30
Basic-leucine zipper (bZIP) transcription factor	29
Aconitase B, N-terminal, bacterial	29
Serine/threonine protein kinase, active site	28
Fatty acid desaturase, type 2	28
DAHP synthetase, class II	28
Hly-III related proteins	25
Fatty acid/sphingolipid desaturase	20
Myb, DNA-binding	19
Bicarbonate transporter, C-terminal	18
Leucine-rich repeat	16
Patched	14
PAS fold	14
Aminoacyl-tRNA synthetase, class II	13

## Sheet: nr
Interpro domain	EST
Heat shock factor (HSF)-type, DNA-binding	49
Rh-like protein/ammonium transporter	42
Forkhead-associated	17
Serine/threonine protein kinase, active site	15
Chlorophyll A-B binding protein	14
Cyclin, N-terminal	13
Proteinase inhibitor I29, cathepsin propeptide	11
Ankyrin	10
Ureohydrolase	10
RNA recognition motif, RNP-1	10
Tubulin/FtsZ, C-terminal	9
Xanthine/uracil/vitamin C permease	8
Zinc finger, RING-type	8
ATPase, V1 complex, subunit B	8
Importin-alpha-like, importin-beta-binding region	7
Zinc finger, CHY-type	6
Zinc/iron permease	6
Methyltransferase type 11	6
Pyridoxal phosphate-dependent decarboxylase	5
Protein of unknown function DUF1637	5

## Sheet: ns
Interpro domain	EST
Rh-like protein/ammonium transporter	305
Xanthine/uracil/vitamin C permease	265
Na+/solute symporter	176
Alternative oxidase	91
Heat shock factor (HSF)-type, DNA-binding	75
unintegrated	62
Major facilitator superfamily MFS-1	54
Prolyl 4-hydroxylase, alpha subunit	38
Ubiquitin	37
L-lactate permease	37
Phosphofructokinase-core	31
Ankyrin	27
Tubulin/FtsZ, C-terminal	27
Aminotransferase class-III	26
Acetyl-CoA carboxylase, central region	26
Bicarbonate transporter, C-terminal	24
Leucine-rich repeat	24
Nitrate reductase NADH dependant	21
Zinc finger, RING-type	19
Serine/threonine protein kinase, active site	18

## Sheet: om
Interpro domain	EST
Phosphoenolpyruvate carboxykinase, N-terminal	32
Phosphoglycerate kinase	29
unintegrated	25
NmrA-like	24
Protein of unknown function DUF1974	21
Glu/Leu/Phe/Val dehydrogenase, C-terminal	21
FAD-dependent pyridine nucleotide-disulphide oxidoreductase	16
Serine/threonine protein kinase, active site	15
Pyruvate, phosphate dikinase	15
AAA+ ATPase, core	14
SPla/RYanodine receptor SPRY	14
Protein of unknown function DUF179	13
Heat shock factor (HSF)-type, DNA-binding	13
Malic enzyme	13
6-phosphogluconate dehydrogenase	12
AMP-dependent synthetase and ligase	11
PAS fold	11
Rh-like protein/ammonium transporter	11
Protein of unknown function DUF250	10

## Sheet: ta
Interpro domain	EST
Calcium-binding EF-hand	132
Aldehyde dehydrogenase	62
Patched	44
Na+/H+ antiporter NhaC	42
ABC-1	38
Acetyl-coenzyme A carboxyltransferase, C-terminal	33
Sugar transporter superfamily	27
Cytochrome b5	22
unintegrated	21
Fatty acid desaturase, type 2	21
Phosphoenolpyruvate carboxykinase, N-terminal	21
Protein of unknown function DUF179	21
Leucine-rich repeat	20
Ureohydrolase	19
6-phosphogluconate dehydrogenase	18
Phosphoglycerate kinase	18
Protein kinase, core	18
Ubiquitin	17
Serine/threonine protein kinase, active site	15
Phosphofructokinase-core	15

## Sheet: tm
Interpro domain	EST
NmrA-like	271
Glutamate dehydrogenase	238
Heat shock factor (HSF)-type, DNA-binding	229
Sodium:neurotransmitter symporter	144
Hybrid cluster protein	130
NAD-dependent epimerase/dehydratase	104
Patched	101
Aminoacyl-tRNA synthetase, class II	86
Serine/threonine protein kinase, active site	81
High mobility group box, HMG1/HMG2	73
Pyruvate, phosphate dikinase	68
Inorganic H+ pyrophosphatase	57
Protein kinase, core	55
Arrestin-like, N-terminal	52
Xylose isomerase, bacterial type	52
ABC-2 type transporter	46
Phytoene dehydrogenase-related protein	42
PAS fold	40
Proteinase inhibitor I29, cathepsin propeptide	35
Beta-lactamase-like	34

[truncated: 2 more sheets: ua, os]
