# Supplementary material for: Digital expression profiling of novel diatom transcripts provides insight into their biological functions
Source: Genome Biol. 2010 Aug 25;11(8):R85. doi: 10.1186/gb-2010-11-8-r85 (PMC2945787; doi:10.1186/gb-2010-11-8-r85)
Supplement: Additional file 13 — Supplementary Table S7. Bacterial genes and their expression across different libraries along with the domain and genomic location. [file gb-2010-11-8-r85-S13.XLS]

## Sheet: Sheet1
Protein Id	ld	os	ua	sm	ns	sp	fl	hd	aa	nr	om	ta	bl	tm	c1	c4	total	R_value	BLASTX	IPR	Annotation	COG Description	COG class	Thalas-siosira	Phyto-phthora	Proteo-bacteria	Cyano-bacteria	Other prokaryote	Pt Scaffold	Pt-CDS start	Pt-CDS end	Tp_Chromosome	Tp CDS Start	Tp_CDS End
49064	34	44	12	27	5	30	17	14	6	0	44	42	5	62	8	8	358	133.62	-	Na+/H+ antiporter NhaC	-NA-	Na. antiporter	Energy production and conversion					X	20	464247	466894	-	-	-
47612	16	3	25	0	0	1	0	6	30	2	0	0	7	0	148	71	309	315.57	---NA---	-NA-	-NA-			X		X			14	271373	273915	chr_1	872299	874761
12416	15	5	57	8	7	7	9	1	19	0	11	18	8	130	2	0	297	212.846	hydroxylamine reductase	Hybrid cluster protein	Hydroxylamine reductase	6Fe-6S prismane cluster-containing protein	Energy production and conversion	X		X			8	165190	166845	chr_3	1394913	1396571
11014	21	6	17	9	6	17	3	16	18	1	21	8	0	37	39	20	239	68.5161	acyl-dehydrogenase	Protein of unknown function DUF1974	Acyl-coenzyme A dehydrogenase	Acyl-CoA dehydrogenases	Lipid metabolism	X	X	X			4	265765	267897	chr_7	1949641	1951869
13154	3	0	0	0	6	0	0	0	19	0	0	0	0	2	169	26	225	357.459	nitrite reductaselarge subunit	FAD-dependent pyridine nucleotide-disulphide oxidoreductase	Nitrite reductase	NAD(P)H-nitrite reductase	Energy production and conversion	X	X			X	10	280524	283178	chr_2	327802	330777
48166	15	8	3	14	13	18	5	1	4	3	13	21	2	27	2	9	158	53.1455	---NA---	Protein of unknown function DUF179	-NA-	Putative transcriptional regulator	Transcription	X				X	16	397321	398595	chr_3	1892643	1893746
13078	13	4	4	4	35	5	3	1	13	10	6	2	6	6	18	20	150	46.1275	permease	-NA-	-NA-	Sulfate permease and related transporters (MFS superfamily)	Inorganic iontransport and metabolism			X	X	X	10	936614	938271	-	-	-
21350	16	3	29	4	9	3	1	0	26	1	9	1	3	10	7	6	128	54.3652	coenzyme a transferase	3-oxoacid CoA-transferase	-NA-	acetate/3-ketoacid CoA transferase	Lipid metabolism	X		X			12	364041	365966	chr_1	958704	960386
45239	9	12	8	18	2	17	3	6	5	2	21	9	1	7	2	4	126	53.3458	glu leu phe val dehydrogenase family protein	Glu/Leu/Phe/Val dehydrogenase, C-terminal	-NA-	NAD-specific glutamate dehydrogenase	Amino acid transport and metabolism	X	X	X			6	575369	578831	chr_2	1841639	1845061
48999	6	4	8	4	37	1	5	0	10	3	6	1	0	4	16	10	115	52.8251	transmembrane transport protein	L-lactate permease	-NA-	L-lactate permease	Energy production and conversion	X		X			20	271453	273611	chr_2	131447	133771
10581	12	11	11	6	3	11	4	0	10	0	3	10	0	14	0	0	95	34.251	nadalpha subunit	Alanine dehydrogenase/PNT, C-terminal subdomain	NADP) transhydrogenase subunit alpha	NAD/NADP transhydrogenase alpha subunit	Energy production and conversion			X	X		3	905718	907319	chr_10	803221	804730
46872	10	9	0	3	1	10	11	1	1	0	2	2	5	7	8	20	90	27.4265	cold-active alkaline serine protease	Protease-associated PA	-NA-	Subtilisin-like serine proteases	Posttranslational modification, proteinturnover, chaperones			X		X	11	675383	677577	chr_7	1152969	440603
44902	13	4	1	2	10	4	3	1	8	1	1	0	3	20	4	5	80	23.203	aspartate--ammonia ligase	Aminoacyl-tRNA synthetase, class II	Aspartate--ammonia ligase	Asparagine synthetase A	Amino acid transport and metabolism	X		X		X	5	596915	598166	chr_14	351253	352699
10284	6	5	0	9	3	12	8	0	2	2	2	1	15	8	5	1	79	22.1562	ribosomal large subunit pseudouridine synthase a	Pseudouridine synthase, Rlu	Ribosomal large subunit pseudouridine synthase A	Pseudouridylate synthases, 23S RNA-specific	Translation, ribosomal structure andbiogenesis	X		X			3	876952	882368	chr_14	467271	471251
43313	8	6	1	4	2	10	1	0	4	0	2	10	2	21	1	3	75	33.3372	membrane protein	Protein of unknown function DUF125, transmembrane	-NA-	Uncharacterized membrane protein	Function unknown	X		X		X	2	92426	93337	chr_9	802982	803865
45428	4	3	26	1	1	4	0	1	2	0	10	3	2	16	1	0	74	54.2949	soluble pyridine nucleotide transhydrogenase	FAD-dependent pyridine nucleotide-disulphide oxidoreductase	Soluble pyridine nucleotide transhydrogenase	Pyruvate/2-oxoglutarate dehydrogenase complex, dihydrolipoamide dehydrogenase(E3) component, and related enzymes	Energy production and conversion	X			X		7	124787	126900	chr_4	761679	763374
49119	3	10	0	8	1	5	2	0	0	1	2	3	14	22	1	0	72	35.444	alpha beta hydrolase fold	Alpha/beta hydrolase fold-1	-NA-	Predicted hydrolases or acyltransferases (alpha/beta hydrolase superfamily)	General function prediction only			X		X	20	652457	653572	-	-	-
42447	8	14	0	12	1	4	2	0	1	0	1	0	7	14	2	3	69	28.4838	fructose-bisphosphate aldolase	-NA-	Fructose-bisphosphate aldolase class 1	Fructose-1,6-bisphosphate aldolase	Carbohydrate transport and metabolism	X		X	X	X	1	95547	96627	chr_22	383295	384351
545	2	2	0	5	1	1	1	0	3	0	1	1	3	0	20	25	65	51.977	thermostable beta-glucosidase (glycoside hydrolase family 3)	Glycoside hydrolase, family 3, C-terminal	-NA-	Beta-glucosidase-related glycosidases	Carbohydrate transport and metabolism					X	24	320606	322573	-	-	-
39627	2	9	1	2	8	5	6	0	5	1	4	5	2	9	1	1	61	15.7385	2-polyprenyl-3-methyl-5-hydroxy-6-metoxy--benz oquinol methylase	Methyltransferase type 11	Arsenite methyltransferase	2-polyprenyl-3-methyl-5-hydroxy-6-metoxy-1,4-benzoquinol methylase	Coenzymemetabolism	X		X	X		20	290259	291594	chr_8	1124741	670068
8269	4	0	2	2	4	1	1	2	3	0	0	2	29	1	0	7	58	41.3359	rnp-1 like rna-binding protein	RNA recognition motif, RNP-1	-NA-	RNA-binding proteins (RRM domain)	General function prediction only	X		X			6	676504	676734	chr_12	495244	495765
50551	4	6	4	4	7	0	1	0	4	1	7	5	5	3	3	2	56	12.7982	sodium:solute symporter family protein	Na+/solute symporter	-NA-	Na... symporter	Amino acid transport and metabolism / General functionprediction only			X		X	31	91106	92990	-	-	-
10260	5	0	24	0	4	2	0	1	4	0	0	3	0	10	0	2	55	44.7647	nadbeta subunit	NADP transhydrogenase, beta subunit	NADP) transhydrogenase subunit beta	NAD/NADP transhydrogenase beta subunit	Energy production and conversion			X	X		3	907446	909191	chr_4	736130	737488
43352	0	34	0	0	4	2	0	0	1	4	0	1	1	2	5	0	54	57.021	alpha beta hydrolase fold	-NA-	Monoglyceride lipase	Lysophospholipase	Lipid metabolism				X	X	2	203193	204236	chr_10	667956	668789
48797	2	45	0	1	1	0	0	0	0	0	0	0	1	0	2	1	53	83.6709	loc564023 protein	Protein of unknown function DUF1295	-NA-	Steroid 5-alpha reductase family enzyme	General function prediction only			X			19	263888	265021	chr_1	154860	156029
49253	7	4	9	3	2	2	1	0	8	1	2	1	4	4	0	1	49	14.0988	nadh dehydrogenase	FAD-dependent pyridine nucleotide-disulphide oxidoreductase	-NA-	Uncharacterized NAD(FAD)-dependent dehydrogenases	General function predictiononly	X		X			21	380465	382165	chr_8	916297	918133
16844	3	4	5	3	4	1	4	3	3	0	2	2	2	1	0	2	39	8.59259	pyrophosphate-dependent phosphofructo-1-kinase-like protein	Phosphofructokinase-core	6-phosphofructokinase 2	6-phosphofructokinase	Carbohydrate transport and metabolism	X	X	X		X	29	320193	321530	chr_1	1296702	1298163
49678	2	0	0	0	0	0	0	0	0	0	0	0	1	0	17	17	37	50.6036	alkaline phosphatase	Alkaline phosphatase	-NA-	Alkaline phosphatase	Inorganic ion transport and metabolism	X			X		23	386808	389231	chr_1	2124239	2126923
49659	5	2	5	0	3	1	0	2	7	1	1	0	3	0	3	3	36	11.8767	---NA---	Sulphatase	-NA-	Phosphoglycerol transferase and related proteins, alkaline phosphatasesuperfamily	Cell envelope biogenesis, outer membrane			X			23	333551	335662	-	-	-
45017	2	1	9	0	3	0	0	1	2	1	3	2	0	1	5	4	34	16.1194	isocitrate dehydrogenase nadp-monomeric type	Isocitrate dehydrogenase NADP-dependent, monomeric type	Isocitrate dehydrogenase [NADP]	Monomeric isocitrate dehydrogenase	Energy production and conversion	X		X		X	5	1009753	1012277	chr_1	1562797	1565773
11217	0	1	1	5	6	3	2	2	0	2	4	0	3	2	2	0	33	14.6907	atp-dependent clp proteinase regulatory chain x	ATPase AAA-2	ATP-dependent Clp protease ATP-binding subunit clpX.	ATP-dependent protease Clp, ATPase subunit	Posttranslational modification,protein turnover, chaperones	X		X			5	346269	347588	chr_9	200448	202095
50625	4	2	1	2	1	3	1	3	3	2	1	0	2	6	0	0	31	10.0621	cobyrinic acid-diamide synthase family protein	Immunoglobulin/major histocompatibility complex motif	-NA-	BioD-like N-terminal domain of phosphotransacetylase	General function predictiononly	X	X	X			33	8356	9972	chr_5	1826769	1828155
47689	6	0	3	0	0	1	0	0	4	0	1	2	2	4	3	5	31	12.714	signal transduction histidine kinase	PAS fold	-NA-	Signal transduction histidine kinase	Signal transduction mechanisms			X			14	526846	529362	chr_4	1915424	1915750
50353	2	2	10	0	4	1	0	0	2	0	2	0	2	5	0	0	30	18.9151	2-nitropropane dioxygenase	-NA-	-NA-	Dioxygenases related to 2-nitropropane dioxygenase	General function predictiononly	X				X	29	54644	56305	chr_19c_29	275886	277754
10757	0	2	0	0	4	0	0	0	4	1	1	0	11	1	1	3	28	18.5432	aspartate-semialdehyde dehydrogenase	Semialdehyde dehydrogenase, dimerisation region	Aspartate-semialdehyde dehydrogenase	Aspartate-semialdehyde dehydrogenase	Amino acid transport and metabolism	X	X			X	4	1262913	1264130	chr_3	1431438	1432719
44770	0	1	2	1	0	0	4	0	4	1	2	1	9	0	1	1	27	15.3108	syringomycin synthesis regulator	unintegrated	-NA-			X		X			5	194195	195856	chr_9	681693	683051
49505	1	3	0	0	0	1	1	1	0	1	1	2	7	6	0	2	26	11.8994	beta-eliminating lyase family protein	Tryptophanase	-NA-	Tryptophanase	Amino acid transport and metabolism			X		X	22	446928	448375	-	-	-
28056	0	0	0	7	2	11	0	1	1	0	0	0	0	1	0	2	25	30.3864	5-methyltetrahydropteroyltriglutamate--homocysteine s-methyltransferase	Cobalamin (vitamin B12)-independent methionine synthase MetE, N-terminal	5-methyltetrahydropteroyltriglutamate--homocysteine methyltransferase	Methionine synthase II (cobalamin-independent)	Amino acid transport andmetabolism		X		X		10	942239	944610	-	-	-
31367	2	3	1	0	1	1	1	1	1	0	1	4	0	5	1	3	25	8.97399	nadh:flavin oxidoreductase nadh oxidase	FAD-dependent pyridine nucleotide-disulphide oxidoreductase	24-dienoyl-CoA reductase [NADPH]	flavin oxidoreductases, Old Yellow Enzyme family	Energy production andconversion	X		X		X	32	66809	69370	chr_10	697660	700178
44258	3	0	1	1	3	1	0	0	1	4	0	0	2	4	4	1	25	12.2142	amidohydrolase 2	Amidohydrolase 2	Hypothetical 33.9 kDa protein y4mH.	Predicted metal-dependent hydrolase of the TIM-barrel fold	General functionprediction only	X		X			4	26401	27564	chr_8	769205	770206
16243	3	3	0	1	1	3	1	1	1	1	2	1	3	2	2	0	25	4.86912	arystal structure ofpaa protein fromortheast structural genomics target ber40	ApaG	Protein apaG.	Uncharacterized protein affecting Mg2. transport	Inorganic ion transportand metabolism			X			24	86261	86533	chr_5	1309840	1310757
43897	1	0	3	3	4	1	3	1	2	2	0	0	2	0	0	3	25	10.5234	-	unintegrated	-NA-	RTX toxins and related Ca2+binding proteins	Secondary metabolites biosynthesis,transport, and catabolism			X			3	358447	365030	-	-	-
10835	1	4	2	0	1	3	0	1	3	0	2	3	2	0	2	1	25	9.071	translation initiation factor if-2	unintegrated	Translation initiation factor IF-2.	Translation initiation factor 2 (IF-2; GTPase)	Translation, ribosomal structure and biogenesis	X				X	4	668070	669926	chr_7	1869487	1871414
46548	2	3	0	0	1	2	1	1	0	1	4	1	1	5	1	0	23	10.4737	prolyl oligopeptidase	Peptidase S9A, oligopeptidase, N-terminal beta-propeller	-NA-	Serine proteases of the peptidase family S9A	Amino acid transport andmetabolism	X		X			10	673429	675959	chr_8	505683	508154
22019	1	0	0	3	1	4	3	0	0	1	1	1	0	6	0	1	22	13.8157	isovaleryl-coa dehydrogenase	Acyl-CoA dehydrogenase, N-terminal	Isovaleryl-CoA dehydrogenase mitochondrial precursor	Acyl-CoA dehydrogenases	Lipid metabolism	X	X	X			15	431753	433163	chr_10	624111	625708
46664	1	0	2	1	1	6	2	0	0	1	2	0	1	1	1	2	21	11.4554	d-lactate dehydrogenase	FAD linked oxidase, N-terminal	-NA-	FAD/FMN-containing dehydrogenases	Energy production and conversion	X		X		X	11	120854	123139	chr_3	679963	682250
50281	2	0	1	0	2	1	2	1	0	1	0	0	2	4	3	2	21	7.44064	fumarylacetoacetase	Fumarylacetoacetase, N-terminal	-NA-	2-keto-4-pentenoate hydratase/2-oxohepta-3-ene-1,7-dioic acid hydratase (catecholpathway)	Secondary metabolites biosynthesis, transport, and catabolism						28	178794	180079	chr_4	1548576	1550057
1372	0	1	1	0	1	0	1	0	1	0	3	2	2	1	2	5	20	11.3204	exg_blugrglucan-beta-glucosidase precursor (exo--beta-glucanase)	-NA-	-NA-	Endoglucanase	Carbohydrate transport and metabolism	X	X	X		X	21	492544	494112	chr_2	1219502	1221462
14915	1	0	0	0	1	6	1	0	0	1	0	0	2	4	3	1	20	14.5977	ribosomal protein l1	unintegrated	50S ribosomal protein L1.	Ribosomal protein L1	Translation, ribosomal structure and biogenesis	X		X		X	17	434937	435578	chr_10	135735	136364
50885	3	1	1	0	2	1	1	3	4	0	0	0	4	0	0	0	20	14.1565	glycyl-trna synthetase	unintegrated	-NA-	Glycyl-tRNA synthetase (class II)	Translation, ribosomal structure andbiogenesis	X				X	7	70959	72895	chr_2	2602620	2604335
43370	2	4	2	0	1	4	0	1	3	0	0	0	1	1	1	0	20	11.3021	-	-NA-	-NA-			X				X	2	264341	268421	chr_4	2218591	2222163
48952	1	0	1	0	2	3	1	0	0	1	1	1	1	4	2	1	19	7.51999	water dikinase	AIR synthase related protein, C-terminal	-NA-	Selenophosphate synthase	Amino acid transport and metabolism			X			20	127633	130097	chr_23	276493	277182
12762	1	5	3	0	0	0	2	1	2	0	0	1	1	3	0	0	19	11.6155	glutamate n-acetyltransferase	Arginine biosynthesis protein ArgJ	Arginine biosynthesis bifunctional protein argJ	N-acetylglutamate synthase (N-acetylornithine aminotransferase)	Amino acidtransport and metabolism	X	X	X			9	800107	800952	chr_2	1826044	1826889
32747	0	0	0	0	0	0	0	0	0	0	0	0	16	1	0	2	19	35.5184	mitochondrial glyceraldehyde-3-phosphate dehydrogenase	unintegrated	Glyceraldehyde-3-phosphate dehydrogenase	Glyceraldehyde-3-phosphate dehydrogenase/erythrose-4-phosphate dehydrogenase	Carbohydrate transport and metabolism	X	X			X	2	715026	716234	chr_5	1304438	492215
50602	1	0	3	0	1	4	1	0	1	0	0	1	0	0	2	4	18	13.3036	-	-NA-	-NA-	Predicted ATPase	General function prediction only			X	X	X	32	44608	48927	chr_12	1013762	898915
46384	2	1	0	2	3	1	0	1	0	1	1	1	0	3	1	0	17	8.26389	fad dependent oxidoreductase	Glycine cleavage T protein (aminomethyl transferase)	-NA-	Glycine cleavage system T protein (aminomethyltransferase)	Amino acid transport and metabolism	X		X		X	10	173703	176819	chr_5	1807406	1810163
7617	1	0	4	0	3	1	0	1	0	0	0	0	2	0	2	3	17	13.1926	s-adenosylmethionine decarboxylase proenzyme	S-adenosylmethionine decarboxylase related	-NA-	S-adenosylmethionine decarboxylase	Amino acid transport and metabolism	X		X		X	1	1598681	1598962	chr_20	637543	637827
12401	1	0	1	0	4	3	0	1	3	1	0	1	2	0	0	0	17	12.5444	cog0121: glutamine amidotransferase	Glutamine amidotransferase, class-II	-NA-	Predicted glutamine amidotransferase	General function prediction only	X		X	X	X	8	613020	613945	chr_16b	109473	110387
46231	0	3	3	2	0	3	1	0	3	0	0	0	1	0	1	0	17	13.535	tetratricopeptide repeat domain protein	Tetratricopeptide TPR2	-NA-	TPR repeat	General function prediction only					X	9	673686	675359	chr_7	1006298	1006870
43491	4	0	3	0	0	2	0	1	1	1	0	1	1	0	2	1	17	10.8302	integral membrane protein	Major facilitator superfamily MFS-1	-NA-	Permeases of the major facilitator superfamily	General function prediction only	X				X	2	603949	605640	chr_8	701022	702602
48322	0	3	2	2	0	0	0	0	3	1	3	0	2	1	0	0	17	13.6745	periplasmic binding protein	-NA-	-NA-	ABC-type Fe3+hydroxamate transport system, periplasmic component	Inorganic ion transport and metabolism	X			X	X	17	117312	118682	chr_22	157312	158856
20755	2	5	0	0	0	2	0	0	1	1	0	1	0	4	0	0	16	14.7983	propanediol diffusion facilitator	Major intrinsic protein	Propanediol diffusion facilitator.	Glycerol uptake facilitator and related permeases (Major Intrinsic ProteinFamily)	Carbohydrate transport and metabolism			X		X	10	109705	110721	-	-	-
46721	0	1	0	0	1	2	0	0	0	0	1	0	7	1	1	2	16	15.1504	cog0702: nucleoside-diphosphate-sugar epimerases	NmrA-like	-NA-	Predicted nucleoside-diphosphate-sugar epimerases	Cell envelope biogenesis,outer membrane / Carbohydrate transport and metabolism			X			11	278167	279144	-	-	-
43748	2	2	0	1	3	0	1	0	1	0	0	0	1	1	4	0	16	11.3939	phosphopantetheine adenylyltransferase	Cytidyltransferase-related	Phosphopantetheine adenylyltransferase	Phosphopantetheine adenylyltransferase	Coenzyme metabolism	X		X	X	X	2	1366104	1366969	chr_6	976178	977022
41130	3	0	0	1	3	1	1	0	0	0	0	2	1	2	0	2	16	11.4052	cog0398: uncharacterized conserved protein	SNARE associated Golgi protein	-NA-	Uncharacterized conserved protein	Function unknown	X		X	X		28	38555	39562	chr_18	522016	522663
48718	2	1	0	5	2	1	0	0	0	1	1	0	0	2	0	1	16	13.4317	uncharacterized conserved membraneprobable transporter	Protein of unknown function DUF318, transmembrane	-NA-	Predicted permeases	General function prediction only			X	X	X	19	43959	45305	-	-	-
42736	1	1	0	2	0	3	0	0	0	1	0	0	3	2	1	2	16	10.8951	aldo keto reductase family	Aldo/keto reductase	-NA-	Aldo/keto reductases, related to diketogulonate reductase	General functionprediction only	X		X			1	934635	935702	chr_2	1151724	1582115
18087	1	0	9	0	1	0	2	0	2	0	0	0	1	0	0	0	16	23.3168	adenylosuccinate lyase	Adenylosuccinate lyase	Adenylosuccinate lyase	Adenylosuccinate lyase	Nucleotide transport and metabolism	X	X			X	2	310365	311960	-	-	-
39093	4	0	0	0	3	2	0	1	2	1	0	0	1	0	0	1	15	13.712	classes i and ii superfamily	Aminotransferase, class I and II	Aspartate aminotransferase	Aspartate/tyrosine/aromatic aminotransferase	Amino acid transport andmetabolism			X			18	314386	316141	chr_23	198799	199863
12280	3	0	1	0	3	0	1	0	1	3	0	2	1	0	0	0	15	15.6585	sarcosine-dimethylglycine methyltransferase	Methyltransferase type 11	-NA-	Cyclopropane fatty acid synthase and related methyltransferases	Cell envelopebiogenesis, outer membrane			X	X	X	8	666174	667031	chr_1	1328096	1328923
44190	0	3	0	0	0	1	2	0	1	0	0	1	6	1	0	0	15	15.468	alkylglycerone phosphate synthase	FAD linked oxidase, N-terminal	Alkyldihydroxyacetonephosphate synthase peroxisomal precursor	FAD/FMN-containing dehydrogenases	Energy production and conversion	X		X			3	1242962	1244626	chr_4	829793	831475
50614	0	0	1	4	0	0	2	1	1	1	1	2	0	0	1	1	15	11.8609	serine threonine protein kinase and signal transduction histidine kinase	RNA polymerase sigma factor 54, interaction	-NA-	Predicted ATPase	General function prediction only			X	X	X	32	86481	89939	chr_15	122838	769792
47845	3	1	2	2	1	2	1	0	0	0	1	0	0	0	1	1	15	9.95901	mucin-desulfating sulfatase (n-acetylglucosamine-6-sulfatase)	Sulphatase	-NA-	Arylsulfatase A and related enzymes	Inorganic ion transport and metabolism	X				X	15	221561	223423	chr_7	1234938	1236482
43222	1	0	2	0	0	0	0	0	5	0	1	0	2	1	1	2	15	13.8419	carbamoyltransferase	Carbamoyltransferase	-NA-	Predicted carbamoyl transferase, NodU family	Posttranslational modification,protein turnover, chaperones			X			1	2370094	2372853	chr_1	1364004	1366716
43232	2	1	5	0	0	0	2	0	2	0	1	2	0	0	0	0	15	16.4783	low-co2 inducible protein lcic	-NA-	-NA-			X				X	1	2397924	2399790	chr_5	1732160	1732813
44134	0	0	1	0	1	0	2	0	3	0	1	3	3	0	1	0	15	14.042	copper resistance b precursor	Protein of unknown function GLTT	Hyphally-regulated protein precursor.					X			3	1080205	1081014	chr_1	1311686	1312570
19949	2	2	1	0	4	0	0	2	1	0	0	0	1	0	1	0	14	13.8346	mercuric reductase	FAD-dependent pyridine nucleotide-disulphide oxidoreductase	Dihydrolipoyl dehydrogenase	Pyruvate/2-oxoglutarate dehydrogenase complex, dihydrolipoamide dehydrogenase(E3) component, and related enzymes	Energy production and conversion	X		X	X		7	332526	333707	chr_17	278551	279777
46385	2	1	1	1	2	1	3	0	0	0	0	0	1	0	1	1	14	9.66825	y2987_anasp upf0187 protein alr2987	Protein of unknown function UPF0187	-NA-	Predicted membrane protein	Function unknown	X		X	X	X	10	177062	178583	chr_15	894390	895454
43236	1	0	1	1	0	4	1	1	3	0	0	0	2	0	0	0	14	14.0356	-	Tetratricopeptide region	-NA-	TPR repeat	General function prediction only	X				X	1	2407752	2412110	chr_5	1258181	848729
26565	0	0	1	1	2	2	2	0	0	0	0	0	1	2	3	0	14	12.0874	y1433_pseht upf0176 protein pshaa1433	Rhodanese-like	UPF0176 protein PSHAa1433.	Predicted sulfurtransferase	General function prediction only			X	X	X	5	626233	627273	chr_1	2023669	2766324
8155	1	0	0	0	7	0	0	0	1	0	0	0	0	0	3	2	14	21.5217	nitrite reductaselarge subunit	Nitrite reductase [NAD(P)H] large subunit, NirD	-NA-	Ferredoxin subunits of nitrite reductase and ring-hydroxylating dioxygenases	Inorganic ion transport and metabolism / General function prediction only					X	10	283257	283562	chr_2	327436	327720
11652	2	2	1	4	0	1	0	0	0	0	0	0	1	1	2	0	14	13.5742	translation initiation factor if-3	Initiation factor 3	Translation initiation factor I-.	Translation initiation factor 3 (IF-3)	Translation, ribosomal structure andbiogenesis			X	X	X	6	203958	204515	chr_5	601007	601525
43867	2	0	2	3	0	1	1	0	0	1	0	1	1	1	1	0	14	10.0739	helicase domain protein	Helicase-associated	-NA-			X		X	X	X	3	266722	268344	chr_3	1093988	1820664
10799	4	1	1	1	2	3	0	0	0	0	0	0	1	1	0	0	14	14.0636	malonyl-decarboxylase	Malonyl-CoA decarboxylase	Malonyl-CoA decarboxylase mitochondrial precursor			X		X			4	853884	854864	chr_2	1204719	1205672
47966	0	5	0	0	0	0	0	1	0	0	0	1	4	1	1	1	14	15.1341	glycoprotein endo-alpha--	-NA-	-NA-							X	15	570097	571272	-	-	-
48389	0	0	0	1	1	1	0	0	4	1	1	1	4	0	0	0	14	13.7704	---NA---	-NA-	-NA-					X			17	303315	304397	chr_15	207138	207650
50182	2	0	1	2	1	0	0	2	1	0	1	0	2	0	0	1	13	11.3682	carbohydrate kinase fggy	Carbohydrate kinase, FGGY	-NA-	Sugar (pentulose and hexulose) kinases	Carbohydrate transport and metabolism	X	X			X	27	293744	295521	chr_2	259964	261805
49486	1	0	0	0	3	3	2	0	1	0	0	1	0	0	1	1	13	13.4699	smp-30 gluconolaconase lre-like region	SMP-30/Gluconolaconase/LRE-like region	-NA-	Gluconolactonase	Carbohydrate transport and metabolism			X			22	396647	397790	chr_7	1650390	1650959
35819	0	3	1	0	0	1	1	1	1	1	0	0	3	0	1	0	13	10.3625	glutathione reductase	FAD-dependent pyridine nucleotide-disulphide oxidoreductase	Glutathione reductase	Pyruvate/2-oxoglutarate dehydrogenase complex, dihydrolipoamide dehydrogenase(E3) component, and related enzymes	Energy production and conversion	X	X	X			8	809718	811294	chr_11a	308983	735852
13975	2	0	0	1	1	0	2	1	0	4	1	0	0	0	1	0	13	16.1715	y3911_agrt5 upf0317 protein atu3911 agr_l_1868	unintegrated	UPF0317 protein Atu3911/AGR_L_1868.	Uncharacterized conserved protein	Function unknown	X				X	13	672306	673269	chr_7	697038	697796
49156	0	1	3	2	0	1	1	0	1	0	0	1	0	0	1	2	13	11.2429	serine threonine protein kinase and signal transduction histidine kinasewith gaf sensor	-NA-	-NA-	Predicted ATPase	General function prediction only	X		X	X		21	88056	91356	chr_15	122790	124475
44930	2	0	1	3	0	0	0	0	3	0	0	1	2	0	1	0	13	14.7461	cog0439: biotin carboxylase	ATP-grasp fold	-NA-	Biotin carboxylase	Lipid metabolism	X	X	X		X	5	668146	669873	chr_7	536032	537450
12420	0	0	0	0	0	0	0	0	0	0	0	0	1	1	5	6	13	23.1452	amp-dependent synthetase and ligase	AMP-dependent synthetase and ligase	-NA-	Long-chain acyl-CoA synthetases (AMP-forming)	Lipid metabolism	X				X	8	630722	632891	chr_6	1257703	1260033
45079	2	1	1	0	1	2	0	0	1	0	1	0	1	1	2	0	13	9.00806	diacylglycerol kinase	Diacylglycerol kinase, catalytic region	-NA-	Sphingosine kinase and enzymes related to eukaryotic diacylglycerol kinase	Lipidmetabolism / General function prediction only	X		X			6	136561	137925	chr_5	2241119	2242928
1840	0	0	2	0	2	0	2	0	1	1	0	0	1	2	1	1	13	10.3203	amidophosphoribosyltransferase	unintegrated	Amidophosphoribosyltransferase	Glutamine phosphoribosylpyrophosphate amidotransferase	Nucleotide transport and metabolism	X	X	X			33	22738	24402	chr_1	1131134	1132708
49545	0	0	1	0	2	1	0	0	0	1	0	0	5	1	1	1	13	13.329	amidases related to nicotinamidase	-NA-	-NA-	Amidases related to nicotinamidase	Secondary metabolites biosynthesis,transport, and catabolism	X	X	X			22	575730	576632	chr_22	977020	984777
47779	1	1	0	0	0	0	2	1	0	0	0	0	8	0	0	0	13	21.5085	bnr repeat domain protein	Peptidase aspartic, active site	-NA-						X		15	7872	9963	-	-	-
49342	0	4	0	1	1	0	0	1	0	3	0	0	1	1	0	1	13	14.8301	---NA---	-NA-	-NA-					X			21	637034	637921	chr_4	893558	900791
49706	0	0	2	0	2	1	0	0	1	0	0	0	4	1	0	2	13	13.9292	-	Region of unknown function DUF1929	-NA-					X			23	499647	504166	-	-	-
48694	1	0	0	0	0	0	1	0	3	1	1	0	5	0	0	0	12	17.1274	homoserine dehydrogenase	unintegrated	-NA-	Homoserine dehydrogenase	Amino acid transport and metabolism	X	X	X	X	X	18	630750	632063	chr_8	551075	552483
14646	0	2	0	2	0	0	6	0	0	0	0	0	0	2	0	0	12	22.3514	beta-ig-h3 fasciclin	Beta-Ig-H3/fasciclin	-NA-	Secreted and surface protein containing fasciclin-like repeats	Cell envelopebiogenesis, outer membrane				X		15	735461	735889	chr_20	257753	258811
42934	0	5	0	0	0	0	0	0	0	1	2	0	1	2	1	0	12	16.9632	arylsulfatase b	Sulphatase	Arylsulfatase B precursor	Arylsulfatase A and related enzymes	Inorganic ion transport and metabolism					X	1	1563209	1564903	chr_19c_29	38127	38930
14192	0	1	1	0	0	1	3	0	3	1	0	1	0	0	1	0	12	13.306	thioredoxin reductase	FAD-dependent pyridine nucleotide-disulphide oxidoreductase	Thioredoxin reductase	Thioredoxin reductase	Posttranslational modification, protein turnover,chaperones	X		X		X	14	135593	136594	chr_4	440761	441740
25739	1	1	0	1	1	1	0	0	0	0	1	0	2	4	0	0	12	12.2991	xylitol dehydrogenase	Glucose/ribitol dehydrogenase	Levodione reductase	Dehydrogenases with different specificities (related to short-chain alcoholdehydrogenases)	Secondary metabolites biosynthesis, transport, and catabolism / General function prediction only	X		X			3	682114	683007	chr_14	131087	132395
16963	0	1	1	0	1	0	0	2	0	0	0	0	5	1	1	0	12	15.9562	glutaminyl-trna synthetase	Glutaminyl-tRNA synthetase, class Ic	Glutaminyl-tRNA synthetase	Glutamyl- and glutaminyl-tRNA synthetases	Translation, ribosomal structure andbiogenesis	X		X			30	184774	186477	chr_1	1200451	1202429
49428	0	0	0	1	0	0	0	0	1	1	0	0	3	4	0	2	12	15.5739	---NA---	-NA-	-NA-					X			22	226932	227807	-	-	-
42003	1	0	3	1	1	1	0	0	1	0	0	0	1	2	0	0	11	12.4892	cystathionine beta-synthase	Cystathionine beta-synthase	Cystathionine beta-synthase	Cysteine synthase	Amino acid transport and metabolism		X	X			9	487016	488548	chr_2	1182171	1182809
25308	0	0	2	0	2	0	0	0	0	0	0	0	5	1	0	1	11	18.5628	af063804_1triosephosphate isomerase glyceraldehyde-3-phosphate dehydrogenase precursor	Glyceraldehyde-3-phosphate dehydrogenase, type I	Glyceraldehyde-3-phosphate dehydrogenase	Glyceraldehyde-3-phosphate dehydrogenase/erythrose-4-phosphate dehydrogenase	Carbohydrate transport and metabolism	X	X			X	2	712237	714307	chr_5	1304483	492215
48153	1	1	1	1	0	0	0	0	1	1	0	1	0	0	2	2	11	10.2178	hydroxypyruvate reductase	MOFRL	-NA-	Putative glycerate kinase	Carbohydrate transport and metabolism	X				X	16	360485	362094	chr_3	792441	793712
27077	0	0	1	0	0	0	0	1	0	0	0	0	2	0	1	6	11	20.0475	beta-ig-h3 fasciclin	Beta-Ig-H3/fasciclin	-NA-	Secreted and surface protein containing fasciclin-like repeats	Cell envelopebiogenesis, outer membrane			X			7	342951	343804	-	-	-
44026	2	0	1	1	0	1	1	0	1	0	0	1	1	1	1	0	11	8.78714	dna repair system specific for alkylated dna	-NA-	-NA-	Alkylated DNA repair protein	DNA replication, recombination, and repair			X			3	731462	732616	-	-	-
36139	1	0	1	0	0	0	0	1	0	1	0	0	4	1	1	1	11	12.6761	fumarate hydratase	Fumarate hydratase, class II	Fumarate hydratase mitochondrial precursor	Fumarase	Energy production and conversion	X	X	X			9	653681	655161	chr_10	240424	241794
13710	0	0	1	0	2	1	2	0	0	1	0	0	4	0	0	0	11	16.0972	---NA---	Protein of unknown function DUF482	-NA-	Uncharacterized protein conserved in bacteria	Function unknown				X		12	473267	474511	-	-	-
49686	0	1	1	2	1	0	1	1	1	0	1	1	0	0	1	0	11	9.06795	tetratricopeptide tpr_2	Tetratricopeptide TPR2	-NA-	TPR repeat	General function prediction only			X		X	23	419374	421434	chr_6	309816	311051
14412	0	0	2	2	0	1	0	0	2	0	1	0	1	1	1	0	11	12.4649	signal recognition particle-docking protein	Signal recognition particle, SRP54 subunit, helical bundle	Cell division protein ftsY homolog.	Signal recognition particle GTPase	Intracellular trafficking and secretion	X		X			15	741388	742281	chr_11a	723030	724019
49608	1	0	0	1	2	2	0	0	0	0	0	0	0	1	0	4	11	16.6649	assembly protein	SUF system FeS cluster assembly, SufBD	-NA-	Cysteine desulfurase activator SufB	Posttranslational modification, proteinturnover, chaperones			X	X	X	23	186060	188132	chr_2	2074385	2076548
39864	1	0	1	0	1	0	0	0	0	0	0	0	1	0	1	6	11	18.6634	rna binding s1 domain protein	S1, RNA binding	-NA-	Transcriptional accessory protein	Transcription			X		X	21	225990	229265	-	-	-
43489	1	0	0	1	2	1	0	0	1	0	1	1	2	0	0	1	11	10.1827	helicase domain protein	Helicase-associated	-NA-			X		X			2	597790	599067	chr_1	1257029	2960956
48282	0	0	0	0	1	0	0	0	0	1	2	0	1	0	3	3	11	16.7028	-	Region of unknown function DUF1929	-NA-					X			16	719534	725803	-	-	-
49580	0	2	0	2	0	0	0	0	0	0	1	0	0	6	0	0	11	21.1486	---NA---	NADH:ubiquinone oxidoreductase complex I intermediate-associated protein 30	-NA-			X			X		23	102875	103618	chr_1	2236517	2237412
26813	0	0	2	0	0	0	0	0	3	0	2	0	2	1	0	0	10	18.4725	homoserine dehydrogenase	unintegrated	Homoserine dehydrogenase	Homoserine dehydrogenase	Amino acid transport and metabolism	X	X	X	X	X	6	457684	459178	chr_5	470351	471529
39247	0	1	0	0	0	0	0	0	5	0	0	0	4	0	0	0	10	24.0551	d-amino acid dehydrogenase	FAD dependent oxidoreductase	-NA-	Glycine/D-amino acid oxidases (deaminating)	Amino acid transport and metabolism	X				X	19	22387	23902	chr_3	1990012	1991052
16698	1	2	2	0	0	1	0	0	1	1	0	1	1	0	0	0	10	11.9544	transaldolase	Transaldolase	Transaldolase	Transaldolase	Carbohydrate transport and metabolism	X	X	X		X	28	268102	269227	chr_22	20509	21707
14284	1	0	2	0	2	0	0	1	0	0	0	1	0	0	2	1	10	13.8742	pyrophosphate--fructose-6-phosphate 1-phosphotransferase	Phosphofructokinase-core	Pyrophosphate--fructose 6-phosphate 1-phosphotransferase	6-phosphofructokinase	Carbohydrate transport and metabolism	X	X	X		X	14	529452	530672	chr_1	1296705	1298184
44391	1	0	1	1	0	0	0	0	3	0	0	1	0	3	0	0	10	16.1869	xylanase b	Glycoside hydrolase, family 10	Endo-14-beta-xylanase B precursor	Beta-1,4-xylanase	Carbohydrate transport and metabolism					X	4	408492	409952	chr_6	241067	242266
45701	0	0	0	0	3	0	0	0	1	1	0	0	4	0	1	0	10	18.5232	1 aminotransferase	DegT/DnrJ/EryC1/StrS aminotransferase	Spore coat polysaccharide biosynthesis protein spsC.	Predicted pyridoxal phosphate-dependent enzyme apparently involved in regulation of cell wall biogenesis	Cell envelope biogenesis, outer membrane	X		X			7	977070	978486	-	-	-
20318	0	3	0	0	0	0	1	0	3	0	1	0	2	0	0	0	10	17.6633	domain family	MoeZ/MoeB	Molybdenum cofactor synthesis protein 3	Dinucleotide-utilizing enzymes involved in molybdopterin and thiaminebiosynthesis family 2	Coenzyme metabolism	X		X			8	722630	724093	chr_6	1465541	1466947
42826	0	1	0	0	3	0	0	0	0	1	0	2	1	0	1	1	10	15.0928	dna primase	DNA primase catalytic core, N-terminal	-NA-	DNA primase (bacterial type)	DNA replication, recombination, and repair	X		X	X		1	1249962	1253665	chr_17	94845	98489
16987	0	0	0	1	0	1	2	0	1	0	0	0	0	2	2	1	10	13.6245	dead deah box helicase domain protein	Helicase, superfamily 1 and 2, ATP-binding	Putative ATP-dependent RNA helicase rhlE	Superfamily II DNA and RNA helicases	DNA replication, recombination, and repair / Transcription / Translation, ribosomal structure and biogenesis	X		X			30	291673	292986	chr_4	1199293	633538
43594	0	0	1	0	1	2	0	0	1	1	0	0	0	2	0	2	10	13.7228	pdz dhr glgf	Protein of unknown function DUF399	-NA-	Uncharacterized iron-regulated protein	Function unknown	X		X			2	907679	909649	chr_13	419232	420278
45207	0	0	0	0	2	0	1	0	2	0	0	0	2	0	2	1	10	15.2992	fibronectin-binding protein	Protein of unknown function DUF814	-NA-	Predicted RNA-binding protein homologous to eukaryotic snRNP	Transcription	X		X	X	X	6	482787	484201	chr_2	1822740	1823813
45790	3	0	2	1	0	0	0	0	1	0	1	0	0	1	1	0	10	14.4967	---NA---	Protein of unknown function UPF0089	UPF0089 protein Mb3154c.			X				X	8	280839	282611	chr_1	970471	972219
48106	3	0	0	1	0	0	0	2	1	0	1	0	0	1	0	1	10	15.3785	octopine dehydrogenase	Opine dehydrogenase	-NA-								16	220383	221794	chr_3	951168	952460
49763	1	1	0	0	1	0	0	0	0	0	1	3	0	1	1	1	10	13.974	helicase domain protein	Helicase-associated	-NA-			X				X	24	201435	203325	chr_7	1543506	34162
9654	1	0	0	1	2	1	1	0	0	1	0	0	1	0	1	0	9	12.21	histidinol dehydrogenase	Histidinol dehydrogenase	-NA-	Histidinol dehydrogenase	Amino acid transport and metabolism	X	X	X			1	1490798	1491841	chr_18	236492	237397
44970	2	0	4	0	0	0	0	0	1	0	1	0	0	0	1	0	9	19.364	hypothetical conserved protein	Putative RNA methylase	-NA-	Predicted N6-adenine-specific DNA methylase	DNA replication, recombination, and repair	X		X			5	846685	848817	chr_18	530317	531582
1947	3	0	1	1	0	1	0	0	0	0	0	0	1	0	2	0	9	16.3119	deoxyribodipyrimidine photolyase	DNA photolyase, FAD- binding N-terminal	Cryptochrome-like protein cry2.	Deoxyribodipyrimidine photolyase	DNA replication, recombination, and repair	X		X			9	693015	694559	chr_3	1670222	1672014
11313	2	4	0	1	0	0	0	0	0	0	0	0	1	0	0	1	9	18.3139	pentapeptide repeat	Pentapeptide repeat	Thylakoid lumenal 15 kDa protein chloroplast precursor	Pentapeptide repeats containing protein	Function unknown	X			X		5	199391	199888	chr_9	597256	597846
10054	0	1	1	0	0	0	0	0	0	0	1	0	5	1	0	0	9	19.1894	cog1836: membrane protein	Protein of unknown function DUF92, transmembrane	-NA-	Predicted membrane protein	Function unknown	X			X		2	704928	705777	chr_8	1155109	1155891
45622	0	0	0	0	0	0	1	0	0	0	0	0	8	0	0	0	9	28.3732	hypothetical conserved protein	Protein of unknown function DUF124	-NA-	Uncharacterized conserved protein	Function unknown			X	X	X	7	744028	745093	chr_9	353539	354180
46979	0	0	0	0	0	1	1	0	2	0	0	2	3	0	0	0	9	18.4124	methyltransferase type 12	-NA-	-NA-	Uncharacterized protein conserved in bacteria	Function unknown	X		X			12	93607	94881	chr_2	115686	117135
14339	0	0	0	0	2	0	0	0	0	0	0	2	2	1	2	0	9	18.0341	n-terminal acetyltransferase complex ard1 subunit	GCN5-related N-acetyltransferase	N-terminal acetyltransferase complex ARD1 subunit homolog A	Acetyltransferases	General function prediction only	X	X			X	14	23319	23993	chr_13	289480	290223
48471	4	0	0	0	0	0	3	0	0	0	0	1	0	0	1	0	9	21.7302	tetratricopeptide tpr_2	Tetratricopeptide region	-NA-	TPR repeat	General function prediction only			X	X		17	592822	594309	chr_5	1258070	1259509
38067	2	1	1	0	0	1	0	1	0	0	1	0	0	1	0	1	9	12.1985	anaerobic glycerol-3-phosphate dehydrogenase protein	BFD-like [2Fe-2S]-binding region	-NA-	Predicted dehydrogenase	General function prediction only	X				X	14	796853	799295	chr_4	303840	305992
48495	0	4	1	0	1	0	1	0	2	0	0	0	0	0	0	0	9	18.3354	alkaline serine protease	Proteinase inhibitor I9, subtilisin propeptide	-NA-	Subtilisin-like serine proteases	Posttranslational modification, proteinturnover, chaperones					X	17	686785	688600	chr_7	439941	440588
47583	1	1	0	2	0	0	1	0	0	0	0	0	1	0	3	0	9	16.482	short-chain dehydrogenase reductase sdr	Glucose/ribitol dehydrogenase	-NA-	Dehydrogenases with different specificities (related to short-chain alcoholdehydrogenases)	Secondary metabolites biosynthesis, transport, and catabolism / General function prediction only	X		X			14	169741	170631	chr_7	1490071	1741510
8926	1	0	2	0	2	0	0	0	1	1	1	0	1	0	0	0	9	14.1364	phenylalanyl-trnaalpha subunit	Aminoacyl-tRNA synthetase, class II	-NA-	Phenylalanyl-tRNA synthetase alpha subunit	Translation, ribosomal structure and biogenesis			X		X	1	1971725	1972771	chr_10	468274	468990
47253	0	0	0	1	0	0	0	0	3	0	0	1	1	2	0	1	9	16.193	major facilitator superfamily mfs_1	Major facilitator superfamily MFS-1	-NA-			X		X		X	13	88157	89578	chr_3	1554956	1556311
49658	0	0	0	1	0	1	0	0	1	1	0	0	3	0	0	1	8	16.1611	pyrroline-5-carboxylate reductase	NADP oxidoreductase, coenzyme F420-dependent	-NA-	Pyrroline-5-carboxylate reductase	Amino acid transport and metabolism	X		X			23	331859	332968	chr_7	521854	523135
24238	0	1	0	0	0	0	0	0	0	0	0	0	4	1	2	0	8	20.5842	carbamate kinase	Bacterial carbamate kinase	Carbamate kinase	Carbamate kinase	Amino acid transport and metabolism	X		X			32	42637	43796	chr_2	2645536	2646825
44003	2	0	0	0	1	0	0	0	0	0	0	0	2	2	0	1	8	17.5991	aspartoacylase	Succinylglutamate desuccinylase/aspartoacylase	Probable aspartoacylase	Succinylglutamate desuccinylase	Amino acid transport and metabolism	X			X		3	665478	666627	chr_20	479923	481182
43315	0	2	0	0	1	1	0	0	1	1	0	0	0	2	0	0	8	15.6224	class i and ii	Aminotransferase, class I and II	Probable aspartate aminotransferase 2	Aspartate/tyrosine/aromatic aminotransferase	Amino acid transport andmetabolism	X		X		X	2	95298	96737	chr_2	2222909	2224244
42527	1	0	0	2	0	0	1	1	1	1	1	0	0	0	0	0	8	14.4817	sugarpossible xylulose kinase	Carbohydrate kinase, FGGY	Xylulose kinase	Sugar (pentulose and hexulose) kinases	Carbohydrate transport and metabolism			X		X	1	308825	310393	-	-	-
36257	2	0	0	0	0	0	0	0	1	0	0	0	0	1	0	4	8	21.1666	fructose-6-phosphate phosphoketolase	D-xylulose 5-phosphate/D-fructose 6-phosphate phosphoketolase	Probable phosphoketolase	Phosphoketolase	Carbohydrate transport and metabolism			X	X	X	9	934961	937774	-	-	-
22622	0	1	1	1	0	0	0	2	1	1	0	0	0	0	0	1	8	15.1586	gtp-binding protein	GTP-binding protein LepA, C-terminal	GTP-binding protein lepA.	Membrane GTPase LepA	Cell envelope biogenesis, outer membrane	X			X		18	514766	517002	chr_3	1418131	1554356
46573	0	0	0	0	0	1	4	1	0	0	0	0	1	0	0	1	8	19.8542	tpr repeat	Tetratricopeptide TPR2	-NA-	Tfp pilus assembly protein PilF	Cell motility and secretion / Intracellulartrafficking and secretion	X				X	10	763683	765767	chr_5	1055837	848726
47186	0	0	0	0	0	0	2	1	0	0	0	0	0	1	0	4	8	21.2769	dna repair protein	-NA-	-NA-	ATPase involved in DNA repair	DNA replication, recombination, and repair	X		X	X	X	12	745218	747659	chr_5	78241	80505
32057	0	0	1	0	0	0	0	0	2	0	0	0	0	0	2	3	8	20.3227	glycerophosphoryl diester phosphodiesterase	-NA-	Glycerophosphoryl diester phosphodiesterase precursor	Glycerophosphoryl diester phosphodiesterase	Energy production and conversion	X		X			1	1574985	1577664	chr_8	1064010	1065663
43312	0	1	1	1	0	0	1	1	1	0	0	1	0	0	1	0	8	12.2327	pyridoxamine 5-phosphate oxidase-fmn-binding protein	Pyridoxamine 5'-phosphate oxidase-related, FMN-binding core	-NA-	Flavodoxin reductases (ferredoxin-NADPH reductases) family 1	Energy productionand conversion			X			2	89765	91678	-	-	-
11634	1	0	0	1	0	1	0	0	1	1	0	0	1	0	0	2	8	14.0925	gtpase family protein protein	GTP-binding protein, HSR1-related	Probable GTP-binding protein engB.	Predicted GTPase	General function prediction only			X		X	6	859418	860014	chr_3	2202512	2203120
42481	0	1	0	0	2	4	0	0	0	0	0	1	0	0	0	0	8	22.1217	hypothetical hydrolase acyltransferase	-NA-	-NA-	Predicted hydrolases or acyltransferases (alpha/beta hydrolase superfamily)	General function prediction only			X			1	181542	182938	chr_3	2091584	2092573
45959	0	1	0	0	0	0	5	0	1	0	0	0	0	0	1	0	8	23.0483	phosphodiesterase alkaline phosphatase d	-NA-	-NA-	Phosphodiesterase/alkaline phosphatase D	Inorganic ion transport and metabolism			X			8	777952	779475	chr_2	833040	834206
46343	1	2	0	1	0	2	0	0	0	0	0	0	0	2	0	0	8	17.7968	tellurite resistance protein	unintegrated	-NA-	Uncharacterized protein/domain, possibly involved in tellurite resistance	Inorganic ion transport and metabolism			X			10	49336	49869	chr_15	38705	39171
48518	0	1	0	0	0	0	0	0	0	0	2	0	0	5	0	0	8	24.1937	zinc iron permease	Zinc/iron permease	-NA-	Predicted divalent heavy-metal cations transporter	Inorganic ion transport andmetabolism			X			18	85477	86598	chr_3	41801	46604
46146	0	0	1	1	1	0	1	0	0	1	0	1	1	1	0	0	8	12.2327	acyl-activating enzyme 14	AMP-dependent synthetase and ligase	-NA-	Acyl-CoA synthetases (AMP-forming)/AMP-acid ligases II	Lipid metabolism /Secondary metabolites biosynthesis, transport, and catabolism	X				X	9	402768	404474	chr_3	1794943	1796760
16982	0	1	0	0	1	0	1	0	0	3	0	0	1	0	1	0	8	18.557	glutathione s-transferase	Glutathione S-transferase, C-terminal	-NA-	Glutathione S-transferase	Posttranslational modification, protein turnover,chaperones			X			30	242441	243313	chr_11a	718106	719181
45663	2	0	1	0	0	0	1	0	2	0	0	0	1	0	0	1	8	16.1905	class v	Aminotransferase, class V	-NA-	Selenocysteine lyase/Cysteine desulfurase	Posttranslational modification,protein turnover, chaperones			X		X	7	855386	856508	-	-	-
44833	0	0	0	0	0	0	0	0	1	0	0	0	2	0	4	1	8	20.894	efgm_arath probable elongation factormitochondrial precursor	Translation elongation factor EFG/EF2, domain IV	Probable elongation factor G mitochondrial precursor	Translation elongation factors (GTPases)	Translation, ribosomal structure andbiogenesis			X		X	5	361868	364244	chr_11a	112974	115116
39635	0	1	0	1	0	0	1	0	0	1	0	1	2	1	0	0	8	13.9353	---NA---	-NA-	-NA-			X		X			20	312772	313917	chr_1	447541	448769
48190	1	1	0	0	0	0	0	0	1	0	0	0	3	0	0	1	7	18.5647	peptidyl-dipeptidase dcp	Peptidase M3A and M3B, thimet/oligopeptidase F	-NA-	Zn-dependent oligopeptidases	Amino acid transport and metabolism	X		X			16	462562	464985	chr_5	961968	964368
11151	0	0	0	0	0	0	0	0	4	1	1	0	1	0	0	0	7	22.125	dihydrodipicolinate synthase	Dihydrodipicolinate synthase subfamily	Dihydrodipicolinate synthase	Dihydrodipicolinate synthase/N-acetylneuraminate lyase	Amino acid transport and metabolism / Cell envelope biogenesis, outer membrane	X		X			5	1055126	1056004	chr_1	2384564	2385439
44871	0	2	0	0	0	0	1	0	1	0	0	0	2	0	1	0	7	18.033	glycerol uptake facilitator protein	Lipocalin	Glycerol uptake facilitator protein	Glycerol uptake facilitator and related permeases (Major Intrinsic ProteinFamily)	Carbohydrate transport and metabolism			X			5	487948	488831	chr_1	179112	179612
30807	0	1	0	0	0	0	2	1	2	0	0	0	1	0	0	0	7	18.7043	l-aspartate oxidase	Fumarate reductase/succinate dehydrogenase flavoprotein, N-terminal	L-aspartate oxidase	Aspartate oxidase	Coenzyme metabolism	X	X	X			26	203810	205735	chr_24	154287	156430
47161	1	2	1	0	2	0	0	0	0	0	0	0	0	0	1	0	7	18.31	#NAME?	Deoxyribonuclease, TatD-related	-NA-	Mg-dependent DNase	DNA replication, recombination, and repair	X		X			12	675259	676398	chr_5	246435	247643
47730	0	1	0	0	0	0	1	0	0	1	1	0	1	1	1	0	7	14.3692	recombination and dna strand exchange inhibitor protein	MutS III	-NA-	Mismatch repair ATPase (MutS family)	DNA replication, recombination, and repair	X		X			14	664210	667467	chr_15	365787	368861
49293	2	0	0	0	0	2	0	0	0	0	0	0	1	0	1	1	7	18.7788	nad-dependent dna ligase	NAD-dependent DNA ligase, N-terminal	-NA-	NAD-dependent DNA ligase (contains BRCT domain type II)	DNA replication,recombination, and repair	X		X			21	489500	492159	chr_22	603132	605733
44546	1	0	0	0	2	0	0	0	0	0	0	0	0	3	1	0	7	20.6639	auxin-induced proteinexpressed	Aldo/keto reductase	Auxin-induced protein PCNT115.	Predicted oxidoreductases (related to aryl-alcohol dehydrogenases)	Energyproduction and conversion					X	4	861613	862601	chr_14	499824	500336
3052	0	0	1	0	1	0	1	0	1	0	1	0	0	0	2	0	7	16.3602	radical samcfr family	unintegrated	UPF0063 protein Mb2904c.	Predicted Fe-S-cluster redox enzyme	General function prediction only	X				X	8	139955	141088	chr_6	1280556	1514348
49028	0	1	1	1	1	0	0	0	0	1	0	1	0	1	0	0	7	14.3692	cog3899: atpase	-NA-	-NA-	Predicted ATPase	General function prediction only	X		X	X	X	20	350407	353601	chr_15	122871	125912
43560	0	1	0	0	0	0	0	0	0	1	0	0	0	3	1	1	7	18.5507	2-nitropropane dioxygenase npd	2-nitropropane dioxygenase, NPD	-NA-	Dioxygenases related to 2-nitropropane dioxygenase	General function predictiononly	X		X			2	817145	818230	chr_15	302819	304049
49400	0	3	0	1	0	0	0	0	0	0	0	0	3	0	0	0	7	22.7433	divalent heavy-metal cation transporter	Zinc/iron permease	-NA-	Predicted divalent heavy-metal cations transporter	Inorganic ion transport andmetabolism	X	X	X		X	22	158013	159123	chr_5	2224637	2225482
3211	0	2	0	1	0	0	0	0	1	1	0	0	0	0	1	1	7	16.1968	peptidasechymotrypsin:pdz dhr glgf	Peptidase S1C, HrtA/DegP2/Q/S	-NA-	Trypsin-like serine proteases, typically periplasmic, contain C-terminal PDZdomain	Posttranslational modification, protein turnover, chaperones	X			X		1	478317	479386	chr_6	722649	723749
38124	0	0	0	0	0	0	0	0	0	0	0	0	5	0	1	1	7	24.2157	glutaredoxin 2	Glutaredoxin active site	Glutaredoxin-2	Glutaredoxin 2	Posttranslational modification, protein turnover, chaperones	X	X	X			15	133055	133972	-	-	-
45918	0	2	0	0	0	0	0	0	0	0	0	1	3	1	0	0	7	20.3923	short chain dehydrogenase reductase family protein	Glucose/ribitol dehydrogenase	-NA-	Dehydrogenases with different specificities (related to short-chain alcoholdehydrogenases)	Secondary metabolites biosynthesis, transport, and catabolism / General function prediction only	X		X			8	670025	670970	chr_5	1409905	2278108
45755	0	0	0	1	0	0	0	0	0	0	2	1	0	3	0	0	7	21.3608	taurine catabolism dioxygenasefamily	Taurine catabolism dioxygenase TauD/TfdA	-NA-	Probable taurine catabolism dioxygenase	Secondary metabolites biosynthesis,transport, and catabolism	X				X	8	148973	150573	chr_3	433903	435507
9211	1	0	1	0	1	1	0	0	1	1	0	0	0	0	0	1	7	14.3692	uncharacterized enzyme involved in pigment biosynthesis	Indigoidine synthase A like protein	-NA-	Uncharacterized enzyme involved in pigment biosynthesis	Secondary metabolitesbiosynthesis, transport, and catabolism	X				X	1	2276056	2276985	chr_1	973126	974028
21543	0	0	0	0	0	1	3	0	0	0	0	0	2	0	0	1	7	21.1524	silent information regulator protein sir2	Silent information regulator protein Sir2	NAD-dependent deacetylase 2	NAD-dependent protein deacetylases, SIR2 family	Transcription	X		X		X	13	393931	395061	chr_7	1431272	1483299
43903	1	0	0	2	0	1	0	0	0	0	0	2	0	1	0	0	7	19.5026	conserved hypothetical membrane protein	-NA-	-NA-							X	3	384747	385640	-	-	-
10830	0	0	0	0	0	0	3	0	0	0	0	0	4	0	0	0	7	26.211	ferredoxin-dependent bilin reductase	unintegrated	1516-dihydrobiliverdin:ferredoxin oxidoreductase			X			X		4	314604	315152	chr_2	2070937	2071491
44253	0	0	0	1	4	1	0	0	0	0	0	0	0	0	1	0	7	22.095	---NA---	-NA-	-NA-					X			4	16791	18281	chr_7	889623	890621
36846	2	2	0	1	0	0	0	0	0	0	0	0	0	0	2	0	7	20.2896	cog0702: nucleoside-diphosphate-sugar epimerases	NADH:ubiquinone oxidoreductase complex I intermediate-associated protein 30	-NA-			X		X	X	X	11	497013	497663	chr_7	1078454	1079101
47550	0	0	0	0	0	0	0	0	0	1	0	0	2	0	0	3	6	23.6441	sarcosine oxidase	FAD dependent oxidoreductase	-NA-	Glycine/D-amino acid oxidases (deaminating)	Amino acid transport and metabolism			X			14	89184	90542	-	-	-
12989	0	0	2	0	0	0	0	0	3	0	1	0	0	0	0	0	6	24.2454	1 aminotransferase family protein	DegT/DnrJ/EryC1/StrS aminotransferase	Lipopolysaccharide biosynthesis protein rfbH.	Predicted pyridoxal phosphate-dependent enzyme apparently involved in regulation of cell wall biogenesis	Cell envelope biogenesis, outer membrane			X	X	X	10	849007	850098	-	-	-
4423	0	2	0	0	0	0	0	0	3	0	0	0	0	0	1	0	6	23.8953	histone deactylase of possible bacterial origin with ankyrin repeats at the n-terminus	Histone deacetylase superfamily	Histone deacetylase 6.	Deacetylases, including yeast histone deacetylase and acetoin utilization protein	Chromatin structure and dynamics / Secondary metabolites biosynthesis,transport, and catabolism			X			18	289133	290116	chr_4	741170	742162
42619	0	0	0	0	2	0	0	0	0	0	1	0	1	0	1	1	6	19.1029	gtp cyclohydrolase ii	-NA-	-NA-	GTP cyclohydrolase II	Coenzyme metabolism	X	X	X	X	X	1	608997	610605	chr_4	1141616	1143099
16540	0	0	0	1	0	1	1	0	0	0	0	2	0	0	1	0	6	19.7406	aldehyde dehydrogenase 3member b1	Aldehyde dehydrogenase	Aldehyde dehydrogenase 3B1	NAD-dependent aldehyde dehydrogenases	Energy production and conversion			X			26	165042	166337	chr_2	804978	982648
49522	0	0	0	0	1	0	0	0	0	0	0	0	2	0	3	0	6	23.6395	cog3195: uncharacterized protein conserved in bacteria	Transthyretin	-NA-	Uncharacterized protein conserved in bacteria	Function unknown	X		X			22	501852	502849	chr_3	113466	114482
48601	2	0	0	1	0	1	0	0	0	0	0	0	0	0	1	1	6	19.0915	uncharacterized conserved protein	Protein of unknown function DUF1365	-NA-	Uncharacterized conserved protein	Function unknown	X		X			18	333970	335052	chr_20	370125	371210
32038	0	2	1	0	0	1	0	0	1	0	0	0	1	0	0	0	6	18.8174	gtp-binding protein	GTP-binding protein, HSR1-related	GTP-binding protein engB	Predicted GTPase	General function prediction only			X			1	1529753	1530925	chr_20	608890	609802
47465	0	0	2	0	0	0	0	1	1	0	0	1	1	0	0	0	6	19.1674	tpr repeat domain protein	Tetratricopeptide TPR2	-NA-	TPR repeat	General function prediction only					X	13	697340	699535	chr_2	2205872	2208425
11003	1	0	2	0	0	0	0	0	2	0	0	0	0	0	0	1	6	21.4448	pyruvate formate lyase activating enzyme 2 fe-s cluster domain	unintegrated	UPF0063 protein HI0365.	Predicted Fe-S-cluster redox enzyme	General function prediction only	X		X			4	373605	374495	chr_19b_31	35934	36914
45780	0	1	0	1	0	1	0	0	0	0	0	0	0	2	0	1	6	18.8189	serine threonine kinase with two-component sensor domain	-NA-	-NA-	Predicted ATPase	General function prediction only	X		X	X	X	8	252418	255600	chr_15	122868	125936
50616	1	1	0	0	0	1	0	0	0	0	0	1	0	0	1	1	6	16.8356	serine threonine protein kinase and signal transduction histidine kinasewith gaf sensor	-NA-	-NA-	Predicted ATPase	General function prediction only	X				X	32	98575	101751	chr_19c_29	221573	256281
48751	0	4	0	0	0	0	0	0	0	0	0	0	1	0	0	1	6	24.1674	cyclopropane-fatty-acyl-phospholipid synthase	Methyltransferase type 11	-NA-	Trans-aconitate methyltransferase	General function prediction only					X	19	150701	151574	-	-	-
8663	2	0	0	0	0	0	0	0	0	0	0	0	1	1	0	2	6	21.239	cdp-alcohol phosphatidyltransferase	unintegrated	-NA-	Phosphatidylglycerophosphate synthase	Lipid metabolism			X			1	719412	719975	chr_13	689220	689855
12140	0	0	0	0	1	1	0	0	1	0	0	0	3	0	0	0	6	21.3394	chaperonedomain protein	Heat shock protein DnaJ	Curved DNA-binding protein.	DnaJ-class molecular chaperone with C-terminal Zn finger domain	Posttranslational modification, protein turnover, chaperones	X	X	X		X	7	663483	664536	chr_1	1718675	51710
48777	0	0	0	0	2	0	0	0	0	0	0	0	1	2	0	1	6	21.0862	peptidyl-prolyl cis-transcyclophilin type	Peptidyl-prolyl cis-trans isomerase, cyclophilin-type	-NA-	Peptidyl-prolyl cis-trans isomerase (rotamase) - cyclophilin family	Posttranslational modification, protein turnover, chaperones	X				X	19	214659	215561	chr_4	2299261	2300265
50056	0	0	0	0	0	1	0	0	0	1	1	0	1	2	0	0	6	18.8189	glutathione s-transferase family protein	-NA-	-NA-	Glutathione S-transferase	Posttranslational modification, protein turnover,chaperones	X		X			26	266825	267526	chr_12	409285	410049
49772	0	0	0	0	0	0	0	3	1	1	0	0	0	0	0	1	6	23.786	epidermis specific serine protease	unintegrated	-NA-	Secreted trypsin-like serine protease	Posttranslational modification, proteinturnover, chaperones	X				X	24	251021	252769	chr_5	1918891	2166212
22411	0	0	0	0	0	0	1	0	0	0	0	1	1	1	2	0	6	18.9808	short-chain dehydrogenase reductase sdr	Glucose/ribitol dehydrogenase	3-oxoacyl-[acyl-carrier-protein] reductase	Dehydrogenases with different specificities (related to short-chain alcoholdehydrogenases)	Secondary metabolites biosynthesis, transport, and catabolism / General function prediction only			X		X	17	339706	340671	chr_2	338367	951912
5537	0	1	0	0	0	3	0	0	0	0	0	0	1	1	0	0	6	22.2829	principal rna polymerase sigma factor	RNA polymerase sigma-70 region 2	-NA-	DNA-directed RNA polymerase, sigma subunit (sigma70/sigma32)	Transcription			X			5	171814	172515	chr_8	131834	132702
20893	1	1	0	0	0	2	0	0	0	0	0	0	2	0	0	0	6	21.2879	rna pseudouridylate synthase family protein	Pseudouridine synthase	-NA-	16S rRNA uridine-516 pseudouridylate synthase and related pseudouridylatesynthases	Translation, ribosomal structure and biogenesis						10	771680	772753	chr_7	385402	386559
11041	0	0	0	0	1	0	1	0	2	0	0	1	0	0	0	1	6	19.1129	ribosomal large subunit pseudouridine synthase a	Pseudouridine synthase, Rlu	Ribosomal large subunit pseudouridine synthase A	Pseudouridylate synthases, 23S RNA-specific	Translation, ribosomal structure andbiogenesis	X		X			4	463527	464345	chr_14	467076	471251
43723	0	0	0	1	1	0	2	0	0	0	0	0	0	0	0	2	6	21.3492	novel protein	-NA-	-NA-				X			X	2	1288050	1289090	chr_3	1864048	1865493
33498	0	0	0	2	2	2	0	0	0	0	0	0	0	0	0	0	6	24.1016	s-layer-like region	-NA-	-NA-					X	X	X	3	1081235	1081798	-	-	-
44798	0	1	0	0	3	0	0	0	0	1	0	1	0	0	0	0	6	21.8935	---NA---	-NA-	-NA-			X		X			5	273020	274402	chr_11a	248446	249954
36008	0	0	0	0	0	0	3	0	0	0	0	0	0	3	0	0	6	26.5809	type i secretion target repeat	-NA-	-NA-						X		9	332111	332914	-	-	-
48744	0	1	2	0	0	0	0	2	1	0	0	0	0	0	0	0	6	22.381	---NA---	-NA-	-NA-			X		X			19	126614	128095	chr_8	707055	708053
49115	0	0	0	0	0	1	0	0	0	0	0	0	1	0	3	1	6	21.6492	---NA---	-NA-	-NA-					X			20	628449	631061	-	-	-
49403	2	1	1	0	0	0	0	1	0	0	0	0	0	1	0	0	6	19.0915	membrane protein	-NA-	-NA-			X		X			22	166767	168434	chr_16a	397707	399752
49047	0	0	1	0	0	0	0	0	0	1	1	0	1	0	0	1	5	19.7527	threonine dehydratase	Threonine dehydratase I	-NA-	Threonine dehydratase	Amino acid transport and metabolism	X	X	X	X	X	20	426512	428435	chr_12	311934	313757
45195	1	0	0	0	1	0	0	0	1	0	0	0	1	1	0	0	5	19.7527	extracellular solute-bindingfamily 3	Bacterial extracellular solute-binding protein, family 3	Cystine-binding periplasmic protein precursor	ABC-type amino acid transport/signal transduction systems, periplasmiccomponent/domain	Amino acid transport and metabolism / Signal transductionmechanisms			X	X	X	6	454404	455165	-	-	-
11559	0	0	1	1	0	0	1	0	0	0	1	0	0	0	0	1	5	19.7527	nad-dependent epimerase dehydratase	Nucleotide sugar epimerase	-NA-	Nucleoside-diphosphate-sugar epimerases	Cell envelope biogenesis, outer membrane/ Carbohydrate transport and metabolism	X	X	X		X	6	169275	170219	chr_12	578086	579033
46707	1	1	0	1	0	0	0	0	0	0	0	1	0	0	0	1	5	19.7527	short-chain dehydrogenase reductase sdr	Glucose/ribitol dehydrogenase	-NA-	Short-chain dehydrogenase involved in D-alanine esterification of lipoteichoicacid and wall teichoic acid (D-alanine transfer protein)	Cell envelopebiogenesis, outer membrane					X	11	247015	247797	chr_7	1490326	1490724
19427	0	0	1	1	0	1	0	0	1	0	0	0	1	0	0	0	5	19.7527	adenosylmethionine-8-amino-7-oxononanoate aminotransferase	Adenosylmethionine--8-amino-7-oxononanoate aminotransferase	Adenosylmethionine-8-amino-7-oxononanoate aminotransferase	Adenosylmethionine-8-amino-7-oxononanoate aminotransferase	Coenzyme metabolism			X			5	603049	604386	chr_1	66026	71051
44651	0	2	0	0	0	0	0	0	0	0	0	0	3	0	0	0	5	26.7853	dimethylmenaquinone methyltransferase	Ribonuclease E inhibitor RraA/Dimethylmenaquinone methyltransferase	-NA-	Demethylmenaquinone methyltransferase	Coenzyme metabolism	X				X	4	1166356	1167201	chr_2	2181444	2182573
39940	2	1	0	0	0	0	0	0	1	0	0	0	0	0	0	1	5	22.1909	tellurite resistance protein	Methyltransferase type 11	-NA-	2-polyprenyl-3-methyl-5-hydroxy-6-metoxy-1,4-benzoquinol methylase	Coenzymemetabolism			X			21	418041	418667	chr_7	202446	203045
31599	0	0	2	0	0	0	1	0	0	0	0	0	1	0	1	0	5	22.2669	aldehyde dehydrogenase	Aldehyde dehydrogenase	Betaine-aldehyde dehydrogenase 1 chloroplast precursor	NAD-dependent aldehyde dehydrogenases	Energy production and conversion			X			1	487840	489255	chr_7	773617	774999
46843	0	0	1	2	0	0	0	0	0	0	0	0	1	1	0	0	5	22.4717	---NA---	Protein of unknown function DUF111	-NA-	Uncharacterized conserved protein	Function unknown	X	X		X		11	603703	605070	chr_1	937252	938556
36742	1	0	0	0	0	1	0	1	0	0	0	0	1	1	0	0	5	19.7527	---NA---	Protein of unknown function DUF1415	-NA-	Uncharacterized protein conserved in bacteria	Function unknown	X		X			11	265483	266349	chr_16a	328095	328646
20124	0	0	0	0	0	0	0	1	0	0	0	2	0	1	0	1	5	22.8401	small gtp-binding protein	GTP-binding protein Obg/CgtA	Spo0B-associated GTP-binding protein.	Predicted GTPase	General function prediction only		X			X	7	891304	892785	chr_6	2020975	742297
21922	0	0	0	1	1	1	1	0	1	0	0	0	0	0	0	0	5	19.7527	gtp-binding protein era	GTP-binding protein Era	GTP-binding protein era homolog.	GTPase	General function prediction only	X				X	15	83136	84155	chr_22	51950	748231
37109	0	0	1	0	0	0	0	0	0	0	0	0	0	1	3	0	5	24.931	transmembrane efflux protein	-NA-	-NA-	Permeases of the major facilitator superfamily	General function prediction only	X				X	12	182702	184321	chr_4	1707073	1708622
37215	2	0	0	1	0	0	0	0	0	0	0	1	1	0	0	0	5	22.1909	transmembrane efflux protein	-NA-	-NA-	Permeases of the major facilitator superfamily	General function prediction only	X				X	12	405066	406649	chr_13	523423	524751
47559	0	2	0	0	0	0	1	0	0	0	0	0	1	0	0	1	5	21.9169	serine threonine kinase with two-component sensor domain	Aldehyde dehydrogenase	-NA-	Predicted ATPase	General function prediction only			X	X		14	109519	113603	chr_19c_29	222879	256302
9246	0	0	0	0	0	0	1	0	0	1	0	0	2	0	1	0	5	21.9253	hypothetical 317 kda protein-nucleoside-diphosphate sugar epimerase	Region of unknown function DUF1731	-NA-	Predicted nucleoside-diphosphate sugar epimerase	General function predictiononly			X			1	1172872	1173648	-	-	-
40360	2	0	0	0	1	0	0	0	0	0	2	0	0	0	0	0	5	25.3374	methyltransferase sam dependent	Putative methyltransferase	-NA-	Predicted S-adenosylmethionine-dependent methyltransferase	General functionprediction only			X			23	205848	206822	chr_19a_19	386689	387662
33535	0	0	0	2	0	0	0	0	0	0	0	0	2	0	1	0	5	24.6443	abcperiplasmic binding component	NMT1/THI5 like	-NA-	ABC-type nitrate/sulfonate/bicarbonate transport systems, periplasmic components	Inorganic ion transport and metabolism	X				X	3	1171026	1172099	chr_7	284512	285429
5954	2	0	1	0	0	0	0	0	1	0	0	0	0	0	1	0	5	22.1909	abc transporter related	AAA+ ATPase, core	-NA-	ABC-type nitrate/sulfonate/bicarbonate transport system, ATPase component	Inorganic ion transport and metabolism	X		X			14	507417	507956	chr_7	616263	616862
23557	0	1	0	0	1	0	0	0	0	2	0	0	1	0	0	0	5	23.1233	cation-efflux transporter	Cation efflux protein	Metal tolerance protein 1	Co/Zn/Cd efflux system component	Inorganic ion transport and metabolism	X		X		X	25	116940	118127	chr_1	445402	446673
48328	0	0	0	1	0	0	0	0	0	0	0	0	4	0	0	0	5	27.6568	carbohydratefamily 1	Putative esterase	-NA-	Enterochelin esterase and related enzymes	Inorganic ion transport andmetabolism	X		X			17	136277	137740	chr_4	1196378	1197632
36359	0	0	0	1	0	1	0	0	1	0	1	0	0	1	0	0	5	19.7527	undecaprenyl diphosphate synthase	Di-trans-poly-cis-decaprenylcistransferase	Undecaprenyl pyrophosphate synthetase	Undecaprenyl pyrophosphate synthase	Lipid metabolism	X		X			10	260387	261187	chr_3	2076119	2076934
19692	0	0	0	1	0	0	0	0	0	0	0	0	1	2	1	0	5	21.9184	homodimeric type	unintegrated	Dihydroorotase	Dihydroorotase	Nucleotide transport and metabolism	X		X			6	473206	474355	chr_4	505199	506260
50239	1	0	0	0	1	0	0	0	1	0	0	0	1	0	0	1	5	19.7527	glutamine cyclotransferase	Glutamine cyclotransferase	-NA-	Glutamine cyclotransferase	Posttranslational modification, protein turnover,chaperones			X			28	73304	74597	chr_3	537830	538513
12104	0	0	0	0	1	2	0	0	0	0	0	0	1	0	0	1	5	22.3971	thiol-disulfide interchange like protein	Thioredoxin domain	Thiol:disulfide interchange protein txlA homolog.	Thioredoxin domain-containing protein	Posttranslational modification, proteinturnover, chaperones	X		X		X	7	188709	189026	chr_4	1042962	1124302
46579	0	0	0	0	1	0	1	0	0	1	0	0	1	1	0	0	5	19.7527	short-chain dehydrogenase reductase sdr	Glucose/ribitol dehydrogenase	-NA-	Dehydrogenases with different specificities (related to short-chain alcoholdehydrogenases)	Secondary metabolites biosynthesis, transport, and catabolism / General function prediction only	X		X			10	779462	780388	chr_4	527794	528594
13233	1	0	0	0	0	1	0	0	1	0	0	0	0	1	1	0	5	19.7527	diguanylate cyclase with gaf sensor	GAF	-NA-	GAF domain	Signal transduction mechanisms	X		X	X		11	412620	412964	chr_22	537480	537927
47449	0	2	0	1	0	0	1	0	0	0	0	0	0	1	0	0	5	21.9169	lsu ribosomal protein l9p	Ribosomal protein L9	-NA-	Ribosomal protein L9	Translation, ribosomal structure and biogenesis			X		X	13	648743	649453	chr_5	110747	111310
44652	1	1	0	0	0	2	0	0	0	0	0	0	1	0	0	0	5	22.3971	---NA---	-NA-	-NA-					X			4	1167853	1169091	-	-	-
46056	0	3	0	0	0	0	0	0	0	0	0	0	0	1	1	0	5	24.6043	---NA---	-NA-	-NA-			X		X		X	9	108707	110545	chr_16a	287168	288757
11527	0	0	1	0	0	0	0	2	1	0	0	0	0	0	0	0	4	26.9421	anthranilate synthase	Indole-3-glycerol phosphate synthase	Anthranilate synthase component 2	Indole-3-glycerol phosphate synthase	Amino acid transport and metabolism	X		X		X	6	288419	288934	chr_10	755158	755691
49168	0	0	0	0	0	0	0	0	2	0	0	0	0	0	2	0	4	28.5565	nickel-binding periplasmic protein precursor	Bacterial extracellular solute-binding protein, family 5	-NA-	ABC-type dipeptide transport system, periplasmic component	Amino acid transport and metabolism	X		X			21	116811	118604	-	-	-
7867	0	0	1	0	0	0	0	0	1	0	0	0	0	0	1	1	4	23.323	s-adenosylmethionine decarboxylase related	S-adenosylmethionine decarboxylase related	-NA-	S-adenosylmethionine decarboxylase	Amino acid transport and metabolism	X				X	19	490521	490760	chr_20	637585	637824
48307	0	0	0	3	0	0	0	0	0	0	0	0	0	1	0	0	4	29.7306	homocysteine s-methyltransferase family protein	Homocysteine S-methyltransferase	-NA-	Homocysteine/selenocysteine methylase (S-methylmethionine-dependent)	Amino acid transport and metabolism			X			17	80230	81270	chr_6	447825	448616
31994	0	0	0	0	0	0	0	0	3	0	0	0	1	0	0	0	4	29.2119	chloroplast fructose--bisphosphatase	Inositol phosphatase/fructose-1,6-bisphosphatase	Fructose-16-bisphosphatase chloroplast precursor	Fructose-1,6-bisphosphatase	Carbohydrate transport and metabolism	X		X		X	1	1417351	1418735	chr_18	785063	786394
42538	0	1	0	0	0	0	2	0	0	0	0	1	0	0	0	0	4	26.0946	aquaporin	Lipocalin	Aquaporin-4	Glycerol uptake facilitator and related permeases (Major Intrinsic ProteinFamily)	Carbohydrate transport and metabolism					X	1	361511	362842	chr_1	179118	179621
40779	0	0	0	0	0	0	0	0	0	0	0	0	1	0	0	3	4	28.9522	multidrug efflux mfs permease	Major facilitator superfamily MFS-1	-NA-	Arabinose efflux permease	Carbohydrate transport and metabolism			X		X	25	373434	375597	chr_16a	277207	278682
15884	1	0	0	1	0	0	0	0	1	0	0	0	1	0	0	0	4	23.323	s-adenosyl-methyltransferase	unintegrated	S-adenosyl-methyltransferase mraW	Predicted S-adenosylmethionine-dependent methyltransferase involved in cellenvelope biogenesis	Cell envelope biogenesis, outer membrane	X				X	22	479881	480888	chr_1	2145379	2146524
10532	0	0	0	0	2	0	0	0	0	0	0	0	1	0	0	1	4	25.9958	molybdenum cofactor biosynthesis protein c	Molybdopterin cofactor biosynthesis MoaC region	Molybdenum cofactor biosynthesis protein C.	Molybdenum cofactor biosynthesis enzyme	Coenzyme metabolism	X	X	X		X	3	1427676	1428271	chr_12	576002	576519
22955	0	2	1	0	0	0	0	0	1	0	0	0	0	0	0	0	4	25.7103	pantoate--beta-alanine ligase	Pantoate-beta-alanine ligase	Pantoate--beta-alanine ligase	Panthothenate synthetase	Coenzyme metabolism	X	X	X		X	20	431327	432660	chr_12	157779	164662
44417	0	0	2	0	0	0	0	0	0	0	0	0	2	0	0	0	4	28.4561	fad-binding protein	FAD dependent oxidoreductase	-NA-	2-polyprenyl-6-methoxyphenol hydroxylase and related FAD-dependentoxidoreductases	Coenzyme metabolism / Energy production and conversion				X		4	488854	490608	chr_17	389680	391257
39374	0	0	0	2	0	0	0	0	1	0	0	0	0	0	0	1	4	26.2652	family exonuclease	-NA-	-NA-	ATP-dependent nuclease, subunit B	DNA replication, recombination, and repair	X				X	19	326262	327362	chr_14	52387	53703
13706	0	0	0	0	0	1	0	0	0	1	0	0	2	0	0	0	4	25.7188	long chain	Flavodoxin, long chain	Flavodoxin.	Flavodoxins	Energy production and conversion	X			X	X	12	47097	47624	chr_6	994057	994734
15801	0	0	0	0	0	0	0	1	0	0	0	0	3	0	0	0	4	28.6377	---NA---	Protein of unknown function DUF1349	-NA-	Uncharacterized conserved protein	Function unknown						21	561801	562337	-	-	-
47992	1	0	0	0	1	0	0	0	0	1	1	0	0	0	0	0	4	23.323	serine threonine protein kinase	Leucine-rich repeat	-NA-	Leucine-rich repeat (LRR) protein	Function unknown			X		X	15	644302	645600	chr_1	1084607	2575885
4286	0	0	0	0	0	0	0	1	1	1	0	0	0	1	0	0	4	23.323	bass family transporter: sodium ion bile acid	Bile acid:sodium symporter	Ileal sodium/bile acid cotransporter	Predicted Na+dependent transporter	General function prediction only	X		X		X	11	728049	729005	chr_14	435540	436590
42762	0	0	0	0	1	0	1	1	0	0	0	0	0	0	0	1	4	23.323	kinesin light chain	Tetratricopeptide region	-NA-	TPR repeat	General function prediction only				X	X	1	1028984	1031125	chr_6	309804	310715
49570	0	0	0	0	1	0	0	0	0	0	0	0	1	1	1	0	4	23.323	alpha beta fold family	Alpha/beta hydrolase	-NA-	Predicted hydrolases or acyltransferases (alpha/beta hydrolase superfamily)	General function prediction only					X	23	74817	75797	-	-	-
2271	0	0	0	0	0	1	0	0	0	0	0	0	0	0	2	1	4	25.8737	gtp-binding protein	unintegrated	GTP-binding protein engA.	Predicted GTPases	General function prediction only		X	X			16	187156	188799	chr_1	2209394	2210903
46848	0	0	1	0	0	0	0	0	1	0	1	0	0	0	1	0	4	23.323	---NA---	Protein of unknown function Met10	-NA-	Predicted methyltransferase	General function prediction only	X		X			11	614526	616259	chr_22	991444	993567
49807	2	1	0	0	0	1	0	0	0	0	0	0	0	0	0	0	4	25.9844	mosc domain containing protein	-NA-	-NA-	Uncharacterized Fe-S protein	General function prediction only				X		24	385843	386751	chr_14	843122	844164
44989	1	1	0	0	1	0	0	0	0	1	0	0	0	0	0	0	4	23.323	---NA---	-NA-	Embryogenesis-associated protein EMB8.	Predicted hydrolase of the alpha/beta-hydrolase fold	General function predictiononly	X		X			5	908085	909707	chr_15	907995	909461
44178	0	0	0	0	0	0	0	0	0	0	1	0	1	0	2	0	4	25.8737	2og-feoxygenase family protein	2OG-Fe(II) oxygenase	Flavonol synthase/flavanone 3-hydroxylase	Isopenicillin N synthase and related dioxygenases	General function predictiononly	X		X			3	1215161	1216297	chr_3	2327743	2328894
12544	0	0	0	0	0	1	1	1	0	0	0	0	1	0	0	0	4	23.323	---NA---	-NA-	-NA-	Isopenicillin N synthase and related dioxygenases	General function predictiononly	X		X			8	354590	355432	chr_7	1200271	388495
30823	0	0	0	0	0	0	0	0	0	0	0	1	2	1	0	0	4	25.7188	#NAME?	Aldo/keto reductase	Probable reductase	Aldo/keto reductases, related to diketogulonate reductase	General functionprediction only					X	26	236411	237439	chr_18	227821	228654
17335	0	0	1	0	0	0	0	0	2	0	0	0	0	0	1	0	4	26.0058	aldo keto reductase	Aldo/keto reductase	-NA-	Predicted oxidoreductases of the aldo/keto reductase family	General functionprediction only	X			X	X	1	641748	643112	chr_7	1076518	1077953
48970	0	0	0	0	0	0	1	0	0	0	1	0	0	0	1	1	4	23.323	possible phosphodiesterase alkaline phosphataseof possible plant or bacterial origin	-NA-	-NA-	Phosphodiesterase/alkaline phosphatase D	Inorganic ion transport and metabolism					X	20	192379	193701	chr_2	832902	834230
23913	1	1	0	0	0	0	1	1	0	0	0	0	0	0	0	0	4	23.323	probable acetyl-acetyltransferase	unintegrated	Probable acetyl-CoA acetyltransferase cytosolic 2	Acetyl-CoA acetyltransferase	Lipid metabolism	X	X	X			28	184539	185729	chr_6	1082017	1440922
34884	0	1	1	0	0	0	0	0	1	1	0	0	0	0	0	0	4	23.323	hydrolase	-NA-	-NA-	Lysophospholipase	Lipid metabolism	X		X			6	587823	589028	chr_12	617199	618378
4059	1	0	0	0	0	0	1	0	0	0	0	2	0	0	0	0	4	26.6335	ribose-phosphate pyrophosphokinase family protein	Ribose-phosphate pyrophosphokinase	Ribose-phosphate pyrophosphokinase	Phosphoribosylpyrophosphate synthetase	Nucleotide transport and metabolism /Amino acid transport and metabolism						10	591539	592600	chr_2	535270	536211
14696	0	4	0	0	0	0	0	0	0	0	0	0	0	0	0	0	4	31.8712	peptidyl-prolyl cis-transcyclophilin type	Peptidyl-prolyl cis-trans isomerase, cyclophilin-type	Peptidyl-prolyl cis-trans isomerase A precursor	Peptidyl-prolyl cis-trans isomerase (rotamase) - cyclophilin family	Posttranslational modification, protein turnover, chaperones	X				X	16	328277	328714	chr_1	1455171	1896635
7780	0	3	0	1	0	0	0	0	0	0	0	0	0	0	0	0	4	28.6209	iron-sulfur cluster assembly accessory protein	HesB/YadR/YfhF	-NA-	Fe-S cluster assembly scaffold protein	Posttranslational modification, proteinturnover, chaperones	X		X			24	370975	371340	chr_1	519560	806292
9308	0	0	2	0	0	0	0	0	2	0	0	0	0	0	0	0	4	28.7431	uncharacterized enzyme involved in pigment biosynthesis	Indigoidine synthase A like protein	-NA-	Uncharacterized enzyme involved in pigment biosynthesis	Secondary metabolitesbiosynthesis, transport, and catabolism	X				X	1	2269561	2270490	chr_1	973126	974028
16861	0	0	0	1	1	0	0	0	0	0	0	0	0	0	0	2	4	25.876	response regulator receiver	Histidine kinase	Ethylene receptor 2	Signal transduction histidine kinase	Signal transduction mechanisms					X	29	260081	261745	chr_5	1712358	1713113
51120	0	0	0	0	0	0	0	0	0	1	1	0	1	1	0	0	4	23.323	leucyl-trna synthetase	Arginyl-tRNA synthetase, class Ic, core	-NA-	Leucyl-tRNA synthetase	Translation, ribosomal structure and biogenesis	X		X			16	355306	357675	chr_3	372135	374698
49741	0	1	1	0	0	0	0	0	0	0	0	0	0	1	1	0	4	23.323	trna rrna methyltransferase	RNA 2-O ribose methyltransferase, substrate binding	-NA-	rRNA methylases	Translation, ribosomal structure and biogenesis	X				X	24	129359	130390	chr_1	1050396	1051445
31768	0	1	0	0	0	0	0	0	0	0	0	0	2	1	0	0	4	25.7188	elongation factor ts	Aldehyde dehydrogenase	Elongation factor Ts	Translation elongation factor Ts	Translation, ribosomal structure andbiogenesis	X	X	X		X	1	879524	880378	chr_13	109560	110580
15666	0	0	1	0	0	0	0	0	1	0	1	1	0	0	0	0	4	23.323	pseudouridylate synthase	Pseudouridine synthase, Rlu	Ribosomal large subunit pseudouridine synthase A	Pseudouridylate synthases, 23S RNA-specific	Translation, ribosomal structure andbiogenesis	X		X			20	55114	55956	chr_5	639442	640413
33371	0	0	0	0	0	0	0	0	0	0	0	0	3	1	0	0	4	28.6377	---NA---	Protein of unknown function DUF303, acetylesterase putative	-NA-							X	3	719170	720190	-	-	-
35592	0	2	0	1	0	0	0	0	0	0	0	0	0	0	1	0	4	25.7103	uncharacterized protein	-NA-	-NA-			X			X		8	304225	304812	chr_16b	103826	104351
46378	1	0	0	0	0	0	0	2	1	0	0	0	0	0	0	0	4	26.9421	---NA---	-NA-	-NA-							X	10	155515	157044	chr_1	1048802	1049347
47518	0	0	1	0	0	0	1	0	0	0	0	1	0	0	0	1	4	23.323	exported protein	-NA-	-NA-					X			13	869255	872116	-	-	-
47785	0	0	0	0	0	0	4	0	0	0	0	0	0	0	0	0	4	33.024	cartilage oligomeric matrix protein	-NA-	-NA-							X	15	25026	26925	-	-	-
49238	0	0	1	2	0	0	0	0	0	0	0	0	1	0	0	0	4	26.2652	metal dependent phosphohydrolase	-NA-	-NA-					X		X	21	325464	326186	-	-	-
3262	0	0	1	0	2	0	0	0	0	0	0	0	1	0	0	0	4	25.9958	glycerol-3-phosphate acyltransferase	-NA-	Glycerol-3-phosphate acyltransferase chloroplast precursor			X				X	26	199468	200127	chr_10	883932	884597
13987	0	0	0	0	0	0	0	0	0	0	0	0	3	0	0	0	3	33.816	serine racemase	Pyridoxal phosphate-dependent enzyme, beta subunit	Serine racemase	Threonine dehydratase	Amino acid transport and metabolism				X	X	13	654592	655635	chr_6	1229048	1230040
50097	0	0	0	0	1	0	1	0	0	1	0	0	0	0	0	0	3	27.9259	threonine aldolase family protein	Pyridoxal phosphate-dependent decarboxylase	-NA-	Threonine aldolase	Amino acid transport and metabolism			X		X	27	28563	29722	chr_3	1378215	261531
14962	0	1	0	1	0	0	0	0	1	0	0	0	0	0	0	0	3	27.9259	cystathionine gamma-synthase	unintegrated	Cystathionine gamma-synthase	Cystathionine beta-lyases/cystathionine gamma-synthases	Amino acid transport andmetabolism	X		X		X	17	481051	482253	chr_10	694751	696192
10546	0	1	0	0	1	0	0	0	0	0	0	0	0	1	0	0	3	27.9259	ribokinase	Carbohydrate/purine kinase	Ribokinase	Sugar kinases, ribokinase family	Carbohydrate transport and metabolism	X		X	X		3	1209871	1210815	chr_1	829979	830962
40052	0	1	0	0	0	0	0	0	0	0	0	0	2	0	0	0	3	30.6094	polysaccharide deacetylase family protein	Polysaccharide deacetylase	Chitin deacetylase 1	Predicted xylanase/chitin deacetylase	Carbohydrate transport and metabolism	X	X	X			22	33053	34348	chr_10	343145	344558
34716	0	0	0	0	0	1	0	0	1	0	0	0	1	0	0	0	3	27.9259	nad-dependent epimerase dehydratase	Nucleotide sugar epimerase	-NA-	Nucleoside-diphosphate-sugar epimerases	Cell envelope biogenesis, outer membrane/ Carbohydrate transport and metabolism	X	X	X		X	6	209352	210545	chr_12	578053	579117
44825	0	0	0	0	1	0	1	1	0	0	0	0	0	0	0	0	3	27.9259	udp-n-acetylglucosamine pyrophosphorylase	-NA-	-NA-	N-acetylglucosamine-1-phosphate uridyltransferase (containsnucleotidyltransferase and I-patch acetyltransferase domains)	Cell envelopebiogenesis, outer membrane	X	X			X	5	342426	344486	chr_9	400430	402590
16445	0	0	0	0	0	0	0	0	3	0	0	0	0	0	0	0	3	34.3902	nicotinate-nucleotide--dimethylbenzimidazole phosphoribosyltransferase	Nicotinate-nucleotide-dimethylbenzimidazole phosphoribosyltransferase, core, prokaryotic	Nicotinate-nucleotide--dimethylbenzimidazole phosphoribosyltransferase	DMB phosphoribosyltransferase	Coenzyme metabolism			X		X	26	389806	390903	-	-	-
44851	0	0	0	0	2	0	0	0	0	0	0	0	1	0	0	0	3	30.8864	methyltransferase type 11	Methyltransferase type 12	Ubiquinone/menaquinone biosynthesis methyltransferase ubiE	Methylase involved in ubiquinone/menaquinone biosynthesis	Coenzyme metabolism			X		X	5	445617	446366	chr_8	1124957	1125424
20833	0	0	0	0	0	0	0	0	1	0	0	0	0	1	0	1	3	27.9259	ubiquinone menaquinone biosynthesis methyltransferase	Methyltransferase type 11	Menaquinone biosynthesis methyltransferase ubiE	Methylase involved in ubiquinone/menaquinone biosynthesis	Coenzyme metabolism	X		X			10	423454	424086	chr_4	350537	351208
45482	0	0	0	1	0	0	0	0	0	0	0	0	0	1	1	0	3	27.9259	y2612_sacd2 upf0341 protein sde_2612	Protein of unknown function DUF548	UPF0341 protein PBPRA3533.	N6-adenine-specific methylase	DNA replication, recombination, and repair	X		X			7	315898	316986	chr_3	2425503	2433719
48469	0	0	0	2	0	0	0	0	0	0	0	0	1	0	0	0	3	31.1558	nadph:quinone reductase	Alcohol dehydrogenase GroES-like	-NA-	quinone reductase and related Zn-dependent oxidoreductases	Energyproduction and conversion / General function prediction only			X		X	17	588469	589563	chr_6	1163416	1163838
39237	0	0	0	0	0	0	0	0	0	0	0	0	0	2	1	0	3	30.6024	zinc-binding dehydrogenase family protein	Alcohol dehydrogenase GroES-like	Trans-2-enoyl-CoA reductase mitochondrial precursor	quinone reductase and related Zn-dependent oxidoreductases	Energyproduction and conversion / General function prediction only			X		X	18	688210	689256	chr_3	618594	619376
43317	0	0	0	0	0	0	1	0	1	0	0	0	1	0	0	0	3	27.9259	---NA---	-NA-	-NA-	Uncharacterized conserved protein	Function unknown	X	X			X	2	99202	100629	chr_6	501723	503216
11352	0	0	0	2	1	0	0	0	0	0	0	0	0	0	0	0	3	31.1558	membrance occupation and recognition nexus protein 1	MORN motif	Phosphatidylinositol-4-phosphate 5-kinase 9	Uncharacterized protein conserved in bacteria	Function unknown	X		X			5	769817	770449	chr_10	485909	486891
48037	0	0	1	0	0	0	0	0	0	0	1	0	0	0	0	1	3	27.9259	mosc domain containing protein	Molybdenum cofactor sulphurase, C-terminal	-NA-	Uncharacterized Fe-S protein	General function prediction only				X		15	790609	791517	chr_14	843122	844164
48535	0	0	0	0	0	0	0	0	1	0	0	0	0	1	0	1	3	27.9259	serine threonine protein kinase and signal transduction histidine kinasewith gaf sensor	-NA-	-NA-	Predicted ATPase	General function prediction only	X		X	X	X	18	141363	144776	chr_19c_29	187005	257101
48580	0	0	0	0	0	0	0	0	0	1	0	0	1	0	0	1	3	27.9259	cobyrinic acid-diamide synthase family protein	-NA-	-NA-	BioD-like N-terminal domain of phosphotransacetylase	General function predictiononly	X	X			X	18	260238	261668	chr_5	1826613	1828152
36881	0	0	0	0	2	0	0	0	0	0	0	0	1	0	0	0	3	30.8864	mgc154832 protein	Glucose/ribitol dehydrogenase	Dehydrogenase/reductase SDR family member 7 precursor	Short-chain dehydrogenases of various substrate specificities	General functionprediction only	X		X			11	586759	587685	chr_3	1947012	354753
49575	0	0	0	0	0	0	0	0	0	1	0	0	1	0	0	1	3	27.9259	dehydrogenase reductase (sdr family) member 7	Glucose/ribitol dehydrogenase	-NA-	Short-chain dehydrogenases of various substrate specificities	General functionprediction only					X	23	89891	91018	chr_16a	183456	184484
11916	0	0	0	0	0	0	0	0	2	0	0	0	1	0	0	0	3	30.8964	1-acyl-sn-glycerol-3-phosphate acyltransferase	1-acyl-sn-glycerol-3-phosphate acyltransferase	1-acyl-sn-glycerol-3-phosphate acyltransferase 1 chloroplast	1-acyl-sn-glycerol-3-phosphate acyltransferase	Lipid metabolism	X				X	7	597278	597709	chr_10	470180	470712
37283	0	0	1	0	0	0	0	0	0	0	0	1	0	0	1	0	3	27.9259	phosphoribosylglycinamide synthetase family protein	ATP-grasp fold	-NA-	Biotin carboxylase	Lipid metabolism	X	X	X			12	613568	617034	chr_3	221262	224776
9709	0	2	0	0	0	0	0	0	0	0	0	0	0	0	1	0	3	30.6009	acyl carrier protein	Phosphopantetheine-binding	-NA-	Acyl carrier protein	Lipid metabolism / Secondary metabolites biosynthesis,transport, and catabolism			X			2	160701	160916	chr_6	618961	619161
11740	0	0	0	0	0	0	0	0	0	0	1	0	0	0	1	1	3	27.9259	orotate phosphoribosyltransferase	Orotate phosphoribosyl transferase	Orotate phosphoribosyltransferase	Orotate phosphoribosyltransferase	Nucleotide transport and metabolism	X		X			6	452106	453130	chr_13	214494	215246
7007	0	1	0	0	1	0	0	0	0	0	0	1	0	0	0	0	3	27.9259	ntp pyrophosphohydrolase	Isopentenyl-diphosphate delta-isomerase	-NA-	ADP-ribose pyrophosphatase	Nucleotide transport and metabolism		X	X			2	461640	462191	-	-	-
44423	0	1	0	0	0	0	1	1	0	0	0	0	0	0	0	0	3	27.9259	---NA---	-NA-	-NA-	Conserved domain frequently associated with peptide methionine sulfoxidereductase	Posttranslational modification, protein turnover, chaperones			X			4	505008	505753	chr_10	70302	70760
44182	0	0	1	0	0	0	0	0	0	0	0	0	1	1	0	0	3	27.9259	glutamine cyclotransferase	Glutamine cyclotransferase	-NA-	Glutamine cyclotransferase	Posttranslational modification, protein turnover,chaperones			X			3	1221135	1223246	chr_3	537983	538465
29381	0	0	0	1	0	0	1	0	0	0	0	0	0	1	0	0	3	27.9259	phytanoyl-dioxygenase domain containing 1	Phytanoyl-CoA dioxygenase	-NA-	Protein involved in biosynthesis of mitomycin antibiotics/polyketide fumonisin	Secondary metabolites biosynthesis, transport, and catabolism	X		X			16	476927	477994	chr_10	553819	554757
11192	0	0	0	1	0	0	0	0	0	0	1	0	1	0	0	0	3	27.9259	gluconate 5-dehydrogenase	Glucose/ribitol dehydrogenase	2-deoxy-D-gluconate 3-dehydrogenase	Dehydrogenases with different specificities (related to short-chain alcoholdehydrogenases)	Secondary metabolites biosynthesis, transport, and catabolism / General function prediction only			X			5	757964	758482	chr_3	1947015	1947509
46626	0	0	0	0	0	0	2	0	0	0	0	0	0	0	0	1	3	30.9852	isochorismatase hydrolase	Isochorismatase hydrolase	-NA-	Amidases related to nicotinamidase	Secondary metabolites biosynthesis,transport, and catabolism	X		X	X	X	10	941188	941987	chr_8	1096767	1097381
11799	0	2	0	1	0	0	0	0	0	0	0	0	0	0	0	0	3	30.6009	50s ribosomal protein l27	Ribosomal protein L27	50S ribosomal protein L27.	Ribosomal protein L27	Translation, ribosomal structure and biogenesis	X		X			6	182591	182845	chr_3	866065	866313
49451	1	0	0	1	0	0	0	0	1	0	0	0	0	0	0	0	3	27.9259	trna rrna methyltransferase	tRNA/rRNA methyltransferase, SpoU	-NA-	rRNA methylases	Translation, ribosomal structure and biogenesis			X		X	22	279210	280534	chr_19b_31	66320	67429
16911	0	0	0	0	0	0	1	0	2	0	0	0	0	0	0	0	3	30.8964	yad7_schpo uncharacterized rna methyltransferase	(Uracil-5)-methyltransferase	Uncharacterized RNA methyltransferase C4G8.07c	SAM-dependent methyltransferases related to tRNA (uracil-5-)-methyltransferase	Translation, ribosomal structure and biogenesis	X				X	29	174647	175864	chr_10	184203	189552
12940	0	0	0	0	0	0	0	0	0	0	0	0	1	1	0	1	3	27.9259	pseudouridine synthase	Pseudouridine synthase, Rlu	tRNA pseudouridine synthase C	Pseudouridylate synthases, 23S RNA-specific	Translation, ribosomal structure andbiogenesis	X		X		X	9	820721	821320	chr_16a	18801	19457
42451	2	0	0	0	0	1	0	0	0	0	0	0	0	0	0	0	3	30.875	tpr repeat protein	Tetratricopeptide region	-NA-					X	X	X	1	104748	106887	chr_2	2205815	2208584
34028	0	0	0	0	0	0	0	0	0	0	0	0	2	0	1	0	3	30.6094	uncharacterized conserved secreted protein	-NA-	-NA-					X			4	918726	919610	chr_8	554245	554934
44816	0	2	0	0	0	0	0	0	0	1	0	0	0	0	0	0	3	30.6009	---NA---	Protein of unknown function DUF938	-NA-					X	X		5	319552	320879	chr_8	1104113	1105070
45740	0	0	0	2	0	0	0	0	0	0	0	0	1	0	0	0	3	31.1558	---NA---	-NA-	-NA-					X			8	92030	94507	-	-	-
45751	0	0	0	0	2	0	0	0	0	0	0	0	1	0	0	0	3	30.8864	bnr repeat domain protein	-NA-	-NA-						X		8	135893	137362	-	-	-
45766	0	0	0	0	0	1	0	0	0	0	0	0	1	0	1	0	3	27.9259	---NA---	-NA-	-NA-			X				X	8	187559	188164	chr_5	2255041	2255466
46550	0	0	0	0	0	0	0	1	0	0	0	0	0	0	2	0	3	30.7643	---NA---	-NA-	-NA-			X		X		X	10	682451	683164	chr_3	2332958	2333718
47166	0	0	0	1	0	0	0	0	0	0	0	0	0	2	0	0	3	30.6024	---NA---	-NA-	-NA-					X			12	685805	686821	chr_2	1376765	1377595
5617	0	0	0	0	0	1	0	0	0	1	0	0	0	1	0	0	3	27.9259	---NA---	-NA-	-NA-			X			X		18	250434	251213	chr_3	152833	153624
39243	0	1	0	0	0	0	0	0	0	1	0	0	0	1	0	0	3	27.9259	---NA---	-NA-	-NA-						X		18	701894	702400	-	-	-
15917	1	0	0	0	0	0	0	0	1	0	0	0	0	0	0	0	2	34.4134	cystathionine gamma-lyase	unintegrated	Cystathionine gamma-lyase	Cystathionine beta-lyases/cystathionine gamma-synthases	Amino acid transport andmetabolism		X	X	X	X	22	488824	490171	chr_14	485363	486460
35643	0	0	0	0	0	0	0	0	0	0	0	0	0	2	0	0	2	37.4953	ornithine cyclodeaminase	Ornithine cyclodeaminase/mu-crystallin	Hypothetical cyclodeaminase y4tK	Predicted ornithine cyclodeaminase, mu-crystallin homolog	Amino acid transportand metabolism	X		X			8	428442	429455	chr_1	2129229	2130318
48032	1	0	1	0	0	0	0	0	0	0	0	0	0	0	0	0	2	34.4134	extradiol ring-cleavageclass iiisubunit b	Extradiol aromatic ring-opening dioxygenase, DODA type	-NA-	Aromatic ring-opening dioxygenase, catalytic LigB subunit related enzyme	Aminoacid transport and metabolism	X		X			15	767699	768586	chr_13	452261	453163
48951	0	0	0	0	1	1	0	0	0	0	0	0	0	0	0	0	2	34.4134	tpr domain containing protein	Tetratricopeptide TPR2	-NA-	Tfp pilus assembly protein PilF	Cell motility and secretion / Intracellulartrafficking and secretion		X	X			20	126101	127511	chr_15	659249	661279
50741	0	1	0	0	0	0	0	0	0	0	0	0	0	1	0	0	2	34.4134	6-pyruvoyl tetrahydrobiopterin	-NA-	-NA-	6-pyruvoyl-tetrahydropterin synthase	Coenzyme metabolism						2	1343615	1344422	chr_3	446627	447208
50235	0	0	0	0	2	0	0	0	0	0	0	0	0	0	0	0	2	37.7793	at1g69520 f10d13_17	Methyltransferase type 11	-NA-	Methylase involved in ubiquinone/menaquinone biosynthesis	Coenzyme metabolism			X	X	X	28	66341	67216	chr_5	1558454	1558699
16725	0	0	0	0	0	0	0	0	0	1	0	0	1	0	0	0	2	34.4134	single-strand binding protein	Primosome PriB/single-strand DNA-binding	Single-stranded DNA-binding protein	Single-stranded DNA-binding protein	DNA replication, recombination, and repair	X			X		28	138872	139216	chr_10	666135	666479
47141	0	0	0	0	0	0	0	0	0	0	1	0	1	0	0	0	2	34.4134	zinc-binding oxidoreductase	Alcohol dehydrogenase GroES-like	-NA-	quinone reductase and related Zn-dependent oxidoreductases	Energyproduction and conversion / General function prediction only			X			12	590584	591774	chr_3	2340657	2341769
38325	0	0	0	0	0	1	0	0	0	0	0	0	0	0	1	0	2	34.4134	antibiotic biosynthesis monooxygenase family protein	Antibiotic biosynthesis monooxygenase	-NA-	Uncharacterized conserved protein	Function unknown	X		X			15	611181	611676	chr_18	405595	405939
45238	0	0	0	0	0	1	0	0	0	0	0	0	0	0	0	1	2	34.4134	uncharacterized conserved protein	Protein of unknown function DUF163	UPF0247 protein pc1708.	Uncharacterized conserved protein	Function unknown					X	6	574563	575153	chr_12	344193	344720
31878	0	2	0	0	0	0	0	0	0	0	0	0	0	0	0	0	2	37.4938	response regulator receiver domain protein	Protein of unknown function DUF1348	-NA-	Uncharacterized protein conserved in bacteria	Function unknown			X		X	1	1157427	1157900	-	-	-
34675	0	0	0	0	0	0	1	0	0	0	0	0	0	0	1	0	2	34.4134	---NA---	unintegrated	-NA-	Uncharacterized protein conserved in bacteria	Function unknown	X		X		X	6	108952	109428	chr_2	739557	740021
1196	0	0	0	0	0	0	0	0	0	0	0	0	0	2	0	0	2	37.4953	disease resistance protein	Leucine-rich repeat	Receptor-like protein kinase 5 precursor	Leucine-rich repeat (LRR) protein	Function unknown					X	10	293811	294916	chr_4	1467640	755732
12612	0	0	0	1	0	1	0	0	0	0	0	0	0	0	0	0	2	34.4134	class-ii glutamine amidotransferase domain protein	Glutamine amidotransferase, class-II	-NA-	Predicted glutamine amidotransferase	General function prediction only	X		X	X	X	9	272331	273378	chr_16b	109464	110366
13208	0	0	0	0	0	0	0	0	0	0	0	0	0	1	1	0	2	34.4134	gcn5-related n-acetyltransferase	GCN5-related N-acetyltransferase	Diamine acetyltransferase 2	Acetyltransferases	General function prediction only			X	X		10	690557	690991	-	-	-
41947	0	0	0	0	0	0	0	0	0	0	0	0	0	1	0	1	2	34.4134	fad dependent oxidoreductase	FAD dependent oxidoreductase	L-2-hydroxyglutarate dehydrogenase mitochondrial precursor	Predicted dehydrogenase	General function prediction only			X			7	449044	450195	chr_1	444134	445258
48133	1	0	0	0	0	0	0	0	0	0	0	0	0	0	1	0	2	34.4134	probable proline iminopeptidase pip (prolyl aminopeptidase)	Peptidase S33, prolyl aminopeptidase	-NA-	Predicted hydrolases or acyltransferases (alpha/beta hydrolase superfamily)	General function prediction only	X				X	16	289886	290968	chr_4	1588541	1861671
40124	1	0	0	0	0	0	0	0	0	0	0	0	1	0	0	0	2	34.4134	probable proline iminopeptidase pip (prolyl aminopeptidase)	Peptidase S33, prolyl aminopeptidase	Proline iminopeptidase	Predicted hydrolases or acyltransferases (alpha/beta hydrolase superfamily)	General function prediction only	X		X		X	22	214454	215491	chr_4	1588541	1861671
42723	0	1	0	0	0	0	0	0	0	0	0	0	1	0	0	0	2	34.4134	pyrimidine 5-nucleotidase	Haloacid dehalogenase-like hydrolase	Protein SSM1.	Predicted hydrolase (HAD superfamily)	General function prediction only	X		X		X	1	898239	898847	chr_4	751775	752436
50959	0	0	0	0	0	0	0	0	0	0	0	0	1	0	1	0	2	34.4134	binding domain protein	CoA-binding	-NA-	Predicted CoA-binding protein	General function prediction only			X			9	825251	825691	chr_2	852237	852575
34209	0	0	0	0	0	1	0	0	0	0	0	0	1	0	0	0	2	34.4134	wd40 domain protein beta propeller	-NA-	-NA-	Predicted phosphatase	General function prediction only	X		X		X	5	25706	27073	chr_1	2763463	2764746
10213	0	1	0	0	0	0	0	0	0	0	0	1	0	0	0	0	2	34.4134	short-chain dehydrogenase reductase family	Glucose/ribitol dehydrogenase	Estradiol 17-beta-dehydrogenase 12	Short-chain dehydrogenases of various substrate specificities	General functionprediction only	X		X	X	X	3	288024	288569	chr_7	1490095	1827238
20677	0	1	0	0	0	0	0	0	0	0	0	0	0	0	1	0	2	34.4134	short-chain dehydrogenase reductase sdr	Glucose/ribitol dehydrogenase	7-alpha-hydroxysteroid dehydrogenase	Short-chain alcohol dehydrogenase of unknown specificity	General functionprediction only			X			9	818715	819425	chr_9	663151	663633
11850	0	0	0	0	0	0	0	0	1	0	0	0	0	0	0	1	2	34.4134	elac homolog 1	Beta-lactamase-like	Zinc phosphodiesterase ELAC protein 1	Metal-dependent hydrolases of the beta-lactamase superfamily III	Generalfunction prediction only					X	6	850912	851934	chr_1	2730927	2732128
42446	0	1	0	1	0	0	0	0	0	0	0	0	0	0	0	0	2	34.4134	1-acyl-sn-glycerol-3-phosphate acyltransferase family protein	Phospholipid/glycerol acyltransferase	-NA-	1-acyl-sn-glycerol-3-phosphate acyltransferase	Lipid metabolism			X			1	91399	92346	chr_1	642021	642809
45964	0	0	0	0	0	0	0	0	0	2	0	0	0	0	0	0	2	38.7002	atpcme (prenylcysteine methylesterase) prenylcysteine methylesterase	Lipase, active site	-NA-	Esterase/lipase	Lipid metabolism	X		X			8	788983	790296	chr_13	24196	34988
37367	0	0	0	0	0	0	0	0	0	0	0	0	1	1	0	0	2	34.4134	beta-ketoacyl synthase	Beta-ketoacyl synthase, C-terminal	3-oxoacyl-[acyl-carrier-protein] synthase 2	3-oxoacyl-(acyl-carrier-protein) synthase	Lipid metabolism / Secondarymetabolites biosynthesis, transport, and catabolism	X		X	X	X	12	845385	846805	chr_5	187930	189557
6457	0	0	1	0	0	0	0	0	0	0	0	0	1	0	0	0	2	34.4134	cytidylate kinase	Adenylate/cytidine kinase, N-terminal	-NA-	Adenylate kinase and related kinases	Nucleotide transport and metabolism	X				X	30	154071	154658	chr_4	1791949	1792563
7718	1	0	0	0	0	0	0	0	0	0	0	0	0	0	1	0	2	34.4134	methionine-r-sulfoxide reductase	Methionine sulphoxide reductase B	-NA-	Conserved domain frequently associated with peptide methionine sulfoxidereductase	Posttranslational modification, protein turnover, chaperones	X				X	2	327861	328262	chr_4	888894	889319
33767	0	1	0	0	0	0	0	0	0	0	0	0	1	0	0	0	2	34.4134	---NA---	Twin-arginine translocation pathway signal	-NA-	Conserved domain frequently associated with peptide methionine sulfoxidereductase	Posttranslational modification, protein turnover, chaperones	X		X			4	308386	309220	chr_7	172218	603162
8365	0	1	0	0	0	0	0	0	0	0	0	0	1	0	0	0	2	34.4134	peptidyl-prolyl cis-trans isomerase c	Peptidyl-prolyl cis-trans isomerase, PpiC-type	-NA-	Parvulin-like peptidyl-prolyl isomerase	Posttranslational modification, protein turnover, chaperones	X		X			15	540101	540328	chr_3	709197	960646
12713	0	2	0	0	0	0	0	0	0	0	0	0	0	0	0	0	2	37.4938	bacterioferritin comigratory protein	Alkyl hydroperoxide reductase/ Thiol specific antioxidant/ Mal allergen	Putative peroxiredoxin bcp	Peroxiredoxin	Posttranslational modification, protein turnover, chaperones	X			X		9	603640	604101	chr_1	2766995	2767642
9035	0	1	0	0	0	0	0	0	0	0	0	0	1	0	0	0	2	34.4134	glutaredoxin-related protein	-NA-	-NA-	Glutaredoxin-related protein	Posttranslational modification, protein turnover,chaperones	X		X			1	1283188	1283541	chr_17	416931	417367
6848	0	2	0	0	0	0	0	0	0	0	0	0	0	0	0	0	2	37.4938	maleylacetoacetate isomerase	Glutathione S-transferase, N-terminal	-NA-	Glutathione S-transferase	Posttranslational modification, protein turnover,chaperones	X		X			28	180129	180503	chr_4	1550190	1550531
41766	0	0	0	0	0	0	0	0	0	1	0	0	0	1	0	0	2	34.4134	glutathione s-transferase domain protein	unintegrated	-NA-	Predicted glutathione S-transferase	Posttranslational modification, proteinturnover, chaperones			X			2	1251071	1252108	chr_10	235993	237034
12254	0	0	0	0	0	0	0	0	0	1	0	0	1	0	0	0	2	34.4134	fkbp-type peptidyl-prolyl cis-trans isomerase	Peptidyl-prolyl cis-trans isomerase, FKBP-type	FKBP-type 22 kDa peptidyl-prolyl cis-trans isomerase	FKBP-type peptidyl-prolyl cis-trans isomerases 1	Posttranslational modification,protein turnover, chaperones					X	8	510009	510347	chr_6	1442470	505786
37859	0	0	0	0	0	0	0	1	0	0	0	0	1	0	0	0	2	34.4134	erthyrocyte band 7 integral membraneprotein	Stomatin	-NA-	Membrane protease subunits, stomatin/prohibitin homologs	Posttranslationalmodification, protein turnover, chaperones				X		14	244692	245738	chr_2	1313062	138842
46163	0	1	0	0	0	0	0	0	0	0	0	0	0	1	0	0	2	34.4134	phytanoyl-dioxygenase family protein	Phytanoyl-CoA dioxygenase	-NA-	Protein involved in biosynthesis of mitomycin antibiotics/polyketide fumonisin	Secondary metabolites biosynthesis, transport, and catabolism			X		X	9	453094	454074	-	-	-
47930	0	0	0	0	0	0	0	0	0	0	1	0	0	0	1	0	2	34.4134	histidine kinase response regulator hybrid protein	Histidine kinase A, N-terminal	-NA-	Response regulator containing CheY-like receiver, AAA-type ATPase, andDNA-binding domains	Signal transduction mechanisms			X			15	459717	462356	chr_22	537114	540331
45181	0	2	0	0	0	0	0	0	0	0	0	0	0	0	0	0	2	37.4938	pet18 protein	TENA/THI-4 protein	Protein PET18.	Putative transcription activator	Transcription	X		X			6	426459	427039	chr_2	2214436	2215023
15374	0	1	0	0	0	0	0	0	0	0	0	0	0	0	1	0	2	34.4134	seryl-trna synthetase	unintegrated	Seryl-tRNA synthetase	Seryl-tRNA synthetase	Translation, ribosomal structure and biogenesis	X		X		X	19	307507	308835	chr_2	1628673	1630001
36081	0	0	0	0	0	0	0	0	0	0	0	0	2	0	0	0	2	37.5023	peptide chain release factor 1	PCRF	Peptide chain release factor 1	Protein chain release factor A	Translation, ribosomal structure and biogenesis	X			X		9	502625	503701	chr_3	1269862	1271116
12355	0	0	0	0	0	0	1	0	0	0	0	1	0	0	0	0	2	34.4134	prpl12 chloroplast ribosomal protein l12	Ribosomal protein L7/L12, C-terminal	50S ribosomal protein L7/L12.	Ribosomal protein L7/L12	Translation, ribosomal structure and biogenesis	X		X	X	X	8	85663	86049	chr_16b	35570	35854
46957	0	1	0	0	0	0	0	0	0	0	0	0	1	0	0	0	2	34.4134	pseudouridine synthase	Pseudouridine synthase	-NA-	16S rRNA uridine-516 pseudouridylate synthase and related pseudouridylatesynthases	Translation, ribosomal structure and biogenesis	X			X	X	12	7362	8222	chr_1	1946420	1947250
14856	0	0	0	0	0	1	0	0	0	0	0	0	0	0	0	1	2	34.4134	ribosomal large subunit pseudouridylate synthase	Pseudouridine synthase	Ribosomal small subunit pseudouridine synthase A	16S rRNA uridine-516 pseudouridylate synthase and related pseudouridylatesynthases	Translation, ribosomal structure and biogenesis			X			16	530589	531176	chr_1	798151	798660
3351	1	0	0	0	1	0	0	0	0	0	0	0	0	0	0	0	2	34.4134	dimethyladenosine transferase	rRNA adenine dimethylase	Dimethyladenosine transferase	Dimethyladenosine transferase (rRNA methylation)	Translation, ribosomalstructure and biogenesis	X				X	17	615795	616733	chr_7	929162	930172
47655	0	1	0	0	0	0	1	0	0	0	0	0	0	0	0	0	2	34.4134	endoribonuclease l-psp	Endoribonuclease L-PSP	-NA-	Putative translation initiation inhibitor, yjgF family	Translation, ribosomalstructure and biogenesis	X		X			14	423482	424039	chr_1	1444680	329611
47536	0	0	0	0	1	0	0	0	0	0	0	0	1	0	0	0	2	34.4134	short-chain dehydrogenase reductase sdr	Glucose/ribitol dehydrogenase	-NA-	Enoyl-acyl-carrier-protein						X	14	44594	45430	chr_3	531441	532283
32401	0	0	0	0	0	0	0	0	0	0	0	0	1	1	0	0	2	34.4134	low-co2 inducible protein lcic	-NA-	-NA-			X				X	1	2395066	2396775	chr_5	1732160	1732813
32845	0	0	0	0	0	0	0	0	0	0	0	0	1	1	0	0	2	34.4134	ribosomal protein l25	-NA-	-NA-					X			2	926568	927404	chr_19b_31	151121	151675
33435	0	1	0	0	0	0	1	0	0	0	0	0	0	0	0	0	2	34.4134	fatty acid hydroxylase	Fatty acid hydroxylase	Inositolphosphorylceramide-B C-26 hydroxylase							X	3	898071	898932	chr_14	264700	265335
44201	0	1	0	0	0	1	0	0	0	0	0	0	0	0	0	0	2	34.4134	---NA---	-NA-	-NA-					X			3	1296276	1297118	-	-	-
8310	0	0	1	0	1	0	0	0	0	0	0	0	0	0	0	0	2	34.4134	at1g64350 f15h21_2	-NA-	-NA-			X			X		5	192875	193105	chr_9	680929	681108
45750	0	2	0	0	0	0	0	0	0	0	0	0	0	0	0	0	2	37.4938	bnr repeat domain protein	-NA-	-NA-						X		8	131936	132724	-	-	-
36009	0	0	0	0	0	0	1	0	0	0	0	0	1	0	0	0	2	34.4134	type i secretion target repeat	-NA-	-NA-						X	X	9	333705	334508	-	-	-
46068	1	0	0	0	0	0	0	0	0	0	0	0	0	0	1	0	2	34.4134	---NA---	-NA-	-NA-			X		X			9	148613	149505	chr_1	1514952	1515554
47160	0	1	0	0	0	1	0	0	0	0	0	0	0	0	0	0	2	34.4134	protein	ExoV-like protein	-NA-					X			12	661105	662277	chr_3	1518084	1524644
47603	0	0	2	0	0	0	0	0	0	0	0	0	0	0	0	0	2	37.8438	---NA---	-NA-	-NA-						X		14	245781	247013	-	-	-
49040	0	1	0	0	0	0	1	0	0	0	0	0	0	0	0	0	2	34.4134	#NAME?	NUDIX hydrolase, core	-NA-					X			20	411680	412426	chr_17	485854	486606
